# Supplementary material for: The thermal niche of Neotropical nectar‐feeding bats: Its evolution and application to predict responses to global warming
Source: Ecol Evol. 2017 Jul 21;7(17):6691–701. doi: 10.1002/ece3.3171 (PMC5587449; doi:10.1002/ece3.3171)
Supplement: Supplementary file 1 [file ECE3-7-6691-s001.xlsx]

## Sheet: Hoja1
Appendix S1 Data base of unique localities for the twenty-three Neotropical nectar-feeding bats, and the species used as outgroups in our analyses
Species	decimalLatitude	decimalLongitude	Reference
Anoura caudifer	-19.6347	-43.8927	Zoological Museum, Natural History Museum of Denmark: P. W. Lund collection in the National History Museum of Denmark, Copenhagen doi:10.15468/na6tvd
Anoura caudifer	-10.133	-71.217	LSUMZ Mammals Collection doi:10.15468/wxiqf6
Anoura caudifer	-8.734	-75.982	Natural History Museum of Los Angeles County: LACM Vertebrate Collection doi:10.15468/77rmwd
Anoura caudifer	-9.705	-76.074	Senckenberg: Collection Mammalia SMF doi:10.15468/igaciv
Anoura caudifer	-12.733	-73.767	UMMZ Mammal Collection doi:10.15468/dx3rcj
Anoura caudifer	-12.733	-73.783	MNHN - Museum national d'Histoire naturelle: Mammals collection (ZM) of the Muséum national d'Histoire naturelle (MNHN - Paris) doi:10.15468/j0xw9i
Anoura caudifer	-12.75	-73.8	Universidad del Valle (2014 -). Colección de mamíferos de la Universidad del Valle, 5477 registros, aportados por Giraldo-López, A. (Curador de la Colección, Contacto del recurso, Proveedor de los Metadatos), Arenas, D. (Creador del recurso), En línea, http://ipt.sibcolombia.net/valle/resource.do?r=coleccion-mamiferos-univalle, versión 2 (actualizado el 30/09/2014)., http://ipt.sibcolombia.net/va…
Anoura caudifer	-9.633	-76.133	iNaturalist.org: iNaturalist research-grade observations doi:10.15468/ab3s5x
Anoura caudifer	-13.169	-70.396	Conservation International: Rapid Assessment Program (RAP) Biodiversity Survey Database doi:10.15468/tsrjm0
Anoura caudifer	-12.945	-69.954	Biodiversity Research and Teaching Collections, Department of Wildlife and Fisheries Sciences, Texas A&M University, College Station, TX, USA. doi:10.15468/szomia
Anoura caudifer	-5.611	-78.326	European Molecular Biology Laboratory (EMBL): Geographically tagged INSDC sequences doi:10.15468/cndomv
Anoura caudifer	-4.844	-78.122	Biological Station of Doñana (CSIC): Estacion Biologica Donana - CSIC, Mammal Collection doi:10.15468/fwrsxr
Anoura caudifer	-4.702	-77.495	Royal Ontario Museum: Mammalogy Collection - Royal Ontario Museum doi:10.15468/2rlrvh
Anoura caudifer	-9.064	-75.747	TTU Mammals Collection doi:10.15468/yocqyp
Anoura caudifer	-5.423	-79.63	Universidad de Nariño (2012 - ). Mamíferos voladores y no voladores del suroccidente colombiano. 424 Registros, aportados por Calderón-Leyton JJ (Publicador, Proveedor de los Metadatos, Proveedor de Contenido), En línea, http://ipt.sibcolombia.net/sib/resource.do?r=amiferos_suroccidente_colombiano, Versión 2 (última modificación en 29/11/2012), http://ipt.sibcolombia.net/sib/resource.do?r=amifero…
Anoura caudifer	-5.13938	-79.4003	PSM Collection doi:10.15468/3oaz5o
Anoura caudifer	-5.767	-77.691	Field Museum: Field Museum of Natural History (Zoology) Mammal Collection doi:10.15468/n4zgxw
Anoura caudifer	-5.099	-78.892	Museo Argentino de Ciencias Naturales: Colección Nacional de Mastozoología - Museo Argentino de Ciencias Naturales 'Bernardino Rivadavia' doi:10.15468/ukdxqp
Anoura caudifer	-15.567	-67.417	Mammal tissues, Division of Genomic Resources, UNM, Albuquerque, NM. doi:10.15468/rbqzjt
Anoura caudifer	-15.583	-67.417	National Museum of Natural History, Smithsonian Institution: NMNH occurrence DwC-A doi:10.15468/dipjcr
Anoura caudifer	-15.317	-67.483	Ruedi M. Mammals housed at MHNG, Geneva. Muséum d'histoire naturelle de la Ville de Genève doi:10.15468/lwu4fj
Anoura caudifer	-8.217	-77.133	Instituto de Investigación de Recursos Biológicos Alexander von Humboldt. 2012. Mamíferos de la colección del Instituto Alexander von Humboldt. Instituto de Investigación de Recursos Biológicos Alexander von Humboldt, Villa de Leyva, Colombia, http://ipt.sibcolombia.net/iavh/resource.do?r=mamiferos_iavh doi:10.15468/rnk0vw
Anoura caudifer	-8.2	-77.167	Fundacion Miguel Lillo Provider: Fundación Miguel Lillo - Colección Mamíferos doi:10.15468/mztnfr
Anoura caudifer	-10.617	-75.333	Natural History Museum (2015): Collection specimens data.nhm.ac.uk., http://dx.doi.org/10.5519/0002965 doi:10.5519/0002965
Anoura caudifer	-10.667	-75.1	Escuela de Biología, Universidad Industrial de Santander, 2014. Colección Mastozoológica de la Universidad Industrial de Santander. 728 registros, aportados por Gregorio Moreno (proveedor de contenidos) y Mauricio Torres (procesador, custodio, proveedor de metadatos, publicador, editor), En línea,http://ipt.sibcolombia.net/sib/resource.do?r=uis-003-mz, publicado el 11/09/2014 (actualizado el 03/0…
Anoura caudifer	-5.09638	-79.4153	Royal Belgian Institute of Natural Sciences: RBINS collections doi:10.15468/qxy4mc
Anoura caudifer	-3.199	-72.706	Division of Mammals, Museum of Southwestern Biology (MSB) doi:10.15468/oirgxw
Anoura caudifer	-16.95	-65.4	KU Mammal Collection doi:10.15468/a3woj7
Anoura caudifer	-12.865	-73.513	Pontificia Universidad Javeriana (2015-). Colección de mamíferos del Museo de Historia Natural de la Pontificia Universidad Javeriana, 1.808 registros, En línea, http://ipt.sibcolombia.net/sib/resource.do?r=puj-009-mamiferos, versión 1.0 ( actualizado el 22/06/2015)., http://ipt.sibcolombia.net/sib/resource.do?r=puj-009-mamiferos doi:10.15468/5ofbch
Anoura caudifer	-16.15	-67.7333	Sam Noble Oklahoma Museum of Natural History: Mammals Specimens doi:10.15468/fmuion
Anoura caudifer	-15	-47	AMNH Mammal Collection doi:10.15468/wu3poe
Anoura caudifer	-22	-64	Instituto de Ciencias Naturales: Instituto de ciencias naturales doi:10.15468/ddtrfz
Anoura caudifer	-23.1358	-64.3222	Museum of Vertebrate Zoology (MVZ), University of California, Berkeley doi:10.15468/uwudf9
Anoura caudifer	5.09481	-75.4194	Naturalis Biodiversity Center: Naturalis Biodiversity Center (NL) - Mammalia doi:10.15468/d7gugd
Anoura caudifer	5.6474	-75.8099
Anoura caudifer	4.80306	-73.2914
Anoura caudifer	4.1664	-74.5199
Anoura caudifer	4.9212	-75.08
Anoura caudifer	5.37925	-75.8858
Anoura caudifer	5.19262	-75.9952
Anoura caudifer	5.45701	-76.0653
Anoura caudifer	5.21684	-76.0272
Anoura caudifer	6.11361	-74.9886
Anoura caudifer	4.2401	-74.576
Anoura caudifer	6.48417	-73.0246
Anoura caudifer	4.68481	-74.3883
Anoura caudifer	4.68757	-74.385
Anoura caudifer	6.10705	-73.192
Anoura caudifer	6.10783	-73.1914
Anoura caudifer	6.1054	-73.224
Anoura caudifer	4.89257	-74.5551
Anoura caudifer	4.87436	-74.562
Anoura caudifer	-25.1333	-47.9667
Anoura caudifer	0.81667	-77.25
Anoura caudifer	0.66667	-77
Anoura caudifer	-13.1333	-71.3333
Anoura caudifer	-12.9333	-71.25
Anoura caudifer	-0.96667	-77.7833
Anoura caudifer	-0.98333	-77.7833
Anoura caudifer	2.45	-76.6
Anoura caudifer	0.58333	-77.1667
Anoura caudifer	-24.3333	-47.6167
Anoura caudifer	-13.1333	-71.25
Anoura caudifer	-24.3833	-47.9667
Anoura caudifer	0.03333	-76.3167
Anoura caudifer	-19.8167	-63.9833
Anoura caudifer	2.53333	-76.95
Anoura caudifer	0.11667	-78.8333
Anoura caudifer	-19.6333	-43.8833
Anoura caudifer	-22.9	-43.2333
Anoura caudifer	7.9	-72.5167
Anoura caudifer	-11.3	-75.3333
Anoura caudifer	4.96667	-74.4333
Anoura caudifer	-13.9167	-69.6833
Anoura caudifer	7.88333	-72.8
Anoura caudifer	-13.4	-70.7167
Anoura caudifer	-13.25	-70.5667
Anoura caudifer	-13.25	-70.5833
Anoura caudifer	1.63056	-75.9917
Anoura caudifer	1.85	-76.0333
Anoura caudifer	1.93333	-76.3833
Anoura caudifer	-24.3667	-47.8167
Anoura caudifer	1.91667	-67.0667
Anoura caudifer	0.66667	-77.1667
Anoura caudifer	2.61667	-76.6
Anoura caudifer	-12.6667	-71.2278
Anoura caudifer	-12.6683	-71.269
Anoura caudifer	1.93333	-77.1333
Anoura caudifer	-12.5	-71.3667
Anoura caudifer	-24.2833	-47.6667
Anoura caudifer	-13.1005	-71.5687
Anoura caudifer	0.51667	-76.75
Anoura caudifer	-13.0236	-71.4918
Anoura caudifer	-13.1777	-71.6045
Anoura caudifer	-12.7716	-71.3854
Anoura caudifer	-12.7717	-71.3855
Anoura caudifer	-23.4009	-64.2254
Anoura caudifer	0.08	-76.98
Anoura caudifer	-2.57819	-76.1095
Anoura caudifer	5.66	-60.73
Anoura caudifer	1.08333	-78.0167
Anoura caudifer	1.31667	-78.0833
Anoura caudifer	1.31755	-78.0833
Anoura caudifer	1.0954	-79.0023
Anoura caudifer	-12.9	-71.2
Anoura caudifer	3.30933	-76.6498
Anoura caudifer	-2.48333	-79.1667
Anoura caudifer	-9.25	-74.4333
Anoura caudifer	-9.36667	-74.55
Anoura caudifer	-12.3833	-73.3833
Anoura caudifer	-9.3	-74.4667
Anoura caudifer	-16.0833	-67.4333
Anoura caudifer	-12.3667	-73.3167
Anoura caudifer	-15.15	-67.0167
Anoura caudifer	-12.3833	-73.3667
Anoura caudifer	-12.3667	-73.2833
Anoura caudifer	-15.4333	-67.3167
Anoura caudifer	-12.3667	-73.3333
Anoura caudifer	-14.3333	-60.4833
Anoura caudifer	4.72801	-52.3209
Anoura caudifer	2.5	-76.78
Anoura caudifer	-14.0786	-51.6836
Anoura caudifer	10.37	-66.83
Anoura caudifer	5.98	-61.43
Anoura caudifer	10.52	-66.63
Anoura caudifer	3.65	-65.77
Anoura caudifer	10.27	-68.27
Anoura caudifer	-13.5056	-69.6833
Anoura caudifer	3.62	-65.68
Anoura caudifer	8.83	-70.5
Anoura caudifer	-1.1167	-76.95
Anoura caudifer	10.48	-66.27
Anoura caudifer	4.55	-61.42
Anoura caudifer	10.25	-68.35
Anoura caudifer	3.5	-65.72
Anoura caudifer	-3.65	-52.37
Anoura caudifer	10.42	-68.9
Anoura caudifer	10.35	-67.67
Anoura caudifer	3.43	-65.72
Anoura caudifer	10.28	-67.6
Anoura caudifer	10.4	-67.77
Anoura caudifer	0.83	-66.17
Anoura caudifer	-20.7167	-42.8833
Anoura caudifer	-23.5	-46.4333
Anoura caudifer	-20.75	-42.8833
Anoura caudifer	-22.8667	-43.7667
Anoura caudifer	-21.1333	-42.9833
Anoura caudifer	3.89278	-76.4975
Anoura caudifer	2.75	-59.1667
Anoura caudifer	-22.85	-43.7833
Anoura caudifer	4.40372	-75.1972
Anoura caudifer	4.88207	-74.421
Anoura caudifer	4.89806	-74.4369
Anoura caudifer	3.01889	-76.6436
Anoura caudifer	4.88207	-74.4529
Anoura caudifer	4.8475	-73.9017
Anoura caudifer	2.87699	-59.5167
Anoura caudifer	3.38333	-57.6
Anoura caudifer	2.44417	-75.6214
Anoura caudifer	1.14889	-76.6478
Anoura caudifer	1.56666	-58.6833
Anoura caudifer	1.78333	-58.2
Anoura caudifer	5.01472	-74.4341
Anoura caudifer	7.68333	-73.5
Anoura caudifer	-0.65	-76.45
Anoura caudifer	4.93333	-55.2
Anoura caudifer	6.75	-74.78
Anoura caudifer	4.14715	-73.6132
Anoura caudifer	10.25	-66.4167
Anoura caudifer	-9.30904	-75.9333
Anoura caudifer	-3.68975	-79.5955
Anoura caudifer	3.39056	-76.6094
Anoura caudifer	4.68828	-75.5376
Anoura caudifer	4.68958	-75.5506
Anoura caudifer	3.85498	-76.7812
Anoura caudifer	4.69261	-75.5535
Anoura caudifer	3.26666	-76.15
Anoura caudifer	4.74158	-76.2961
Anoura caudifer	4.83278	-76.1822
Anoura caudifer	4.7298	-75.5858
Anoura caudifer	4.82009	-76.1718
Anoura caudifer	-13.9042	-69.672
Anoura caudifer	3.21667	-76.65
Anoura caudifer	-10.1333	-71.2167
Anoura caudifer	-5.41541	-78.4963
Anoura caudifer	-13.1017	-72.0671
Anoura caudifer	8.66667	-66.5833
Anoura caudifer	-23.4167	-45.1167
Anoura caudifer	-25.75	-48.9167
Anoura caudifer	-24.2167	-48.0833
Anoura caudifer	-22.1667	-48.75
Anoura caudifer	-22.2358	-42.9465
Anoura caudifer	-19.9167	-40.6
Anoura caudifer	-12.8491	-71.3876
Anoura caudifer	5.27	-60.73
Anoura caudifer	1.37	-58.77
Anoura caudifer	5.12	-59.82
Anoura caudifer	5.1	-59.85
Anoura caudifer	3.9	-56.18
Anoura caudifer	5.33	-59.95
Anoura caudifer	-0.63	-76.45
Anoura caudifer	0.9	-78.55
Anoura caudifer	5.38	-59.97
Anoura caudifer	7.14034	-73.0237
Anoura caudifer	6.6845	-73.4407
Anoura caudifer	-15.2833	-67.0667
Anoura caudifer	-15.7333	-67.5167
Anoura caudifer	-21.4371	-63.917
Anoura caudifer	-18.1833	-63.7333
Anoura caudifer	-17.0667	-65.4
Anoura caudifer	-22.4333	-46.8333
Anoura caudifer	-24.5333	-48.1
Anoura caudifer	-22.9833	-49.8667
Anoura caudifer	3.83889	-76.1953
Anoura caudifer	4.19611	-75.8539
Anoura caudifer	4.13333	-75.8719
Glossophaga commissarisi	-3.473	-72.676	Altamirano González Ortega, M. A., Guzmán Hernández, J., Luna Reyes, R., Riechers Pérez, A. y R. Vidal López. 2007. Vertebrados terrestres del parque nacional Cañón del Sumidero, Chiapas, México. Instituto de Historia Natural y Ecología. Dirección de Investigación Bases de datos SNIB2010-CONABIO proyecto No.BK003. México, D.F.
Glossophaga commissarisi	7.817	-77.717	Western New Mexico University Mammal Collection
Glossophaga commissarisi	8.08	-77.28	Museo Nacional de Costa Rica: Colección nacional de zoología
Glossophaga commissarisi	8.18333	-77.676	Lorenzo Monterrubio, A. M. del C., Bolaños Citalán, J. E. y F. Barragán Torres. 2005. Actualización de la base de datos de la colección mastozoológica de El Colegio de la Frontera Sur, San Cristóbal de las Casas. El Colegio de la Frontera Sur. Unidad San Cristóbal de las Casas. Bases de datos SNIB2010-CONABIO proyecto No. AA003. México, D.F.
Glossophaga commissarisi	8.66547	-82.9378	LSUMZ Mammals Collection
Glossophaga commissarisi	8.68721	-83.4962	Natural History Museum of Los Angeles County: LACM Vertebrate Collection
Glossophaga commissarisi	8.69	-83.49	Senckenberg: Collection Mammalia SMF
Glossophaga commissarisi	8.697	-83.487	UMMZ Mammal Collection
Glossophaga commissarisi	8.69745	-83.4873	García Mendoza, D. F., López González, C. y R. Muñiz Martínez. 2009. Computarización de la Colección Regional Durango (Mammalia). Instituto Politécnico Nacional. Centro Interdisciplinario de Investigación para el Desarrollo Integral Regional Durango. Bases de datos SNIB2010-CONABIO proyecto No. DC015. México. D. F.
Glossophaga commissarisi	8.69745	-83.5126	Conservation International: Rapid Assessment Program (RAP) Biodiversity Survey Database
Glossophaga commissarisi	8.78	-82.97	iNaturalist.org: iNaturalist research-grade observations
Glossophaga commissarisi	8.81525	-82.9667	Biodiversity Research and Teaching Collections, Department of Wildlife and Fisheries Sciences, Texas A&M University, College Station, TX, USA.
Glossophaga commissarisi	8.85	-82.73	León Cortés, J. L. 2005. Patrones de diversidad florística y faunística del área focal Ixcan, selva Lacandona, Chiapas. El Colegio de la Frontera Sur. Unidad San Cristóbal de las Casas. Bases de datos SNIB2010-CONABIO. Mamíferos. Proyecto No. Y036. México, D.F.
Glossophaga commissarisi	8.8583	-82.7458	Cervantes Reza. F. A. 2005. Computarización de la Colección Nacional de mamíferos del Instituto de Biología, UNAM. Universidad Nacional Autónoma de México. Instituto de Biología. Bases de datos SNIB2010-CONABIO proyecto No. V043. México, D.F.
Glossophaga commissarisi	8.95	-77.8085	Colección de Mamíferos del Museo de Zoología 'Alfonso L . Herrera', México (MZFC, UNAM)
Glossophaga commissarisi	8.967	-83.494	Escobar Ocampo, M. C., Morales Pérez, J. E., Hernández García, E., Guzmán Hernández, J., Riechers Pérez, A. y E. E. Espinoza Medinilla. 2006. Sistematización de las colecciones científicas del Instituto de Historia Natural y ecología, (IHNE) Chiapas. Instituto de Historia Natural y Ecología. Bases de datos SNIB2010-CONABIO. IHNE_Vertebrados proyectos No. V050, L018 y P060. México, D.F.
Glossophaga commissarisi	9.15	-79.85	Royal Ontario Museum: Mammalogy Collection - Royal Ontario Museum
Glossophaga commissarisi	9.3	-79.7833	Senckenberg: Mammalogie ZMK
Glossophaga commissarisi	9.46667	-82.45	North Carolina Museum of Natural Sciences Mammals Collection
Glossophaga commissarisi	9.6	-82.78	Field Museum: Field Museum of Natural History (Zoology) Mammal Collection
Glossophaga commissarisi	9.73333	-82.9667	National Museum of Natural History, Smithsonian Institution: NMNH occurrence DwC-A
Glossophaga commissarisi	9.9	-83.65	Briones Salas, M. A. 2006. Incorporación de nuevos registros de mamíferos de la región Sierra Norte de Oaxaca. Instituto Politécnico Nacional. Centro Interdisciplinario de Investigación para el Desarrollo Integral Regional-Oaxaca. Bases de datos SNIB2010-CONABIO proyectos No. BA009 y R104. México, D.F.
Glossophaga commissarisi	9.917	-83.55	Instituto de Investigación de Recursos Biológicos Alexander von Humboldt. 2012. Mamíferos de la colección del Instituto Alexander von Humboldt. Instituto de Investigación de Recursos Biológicos Alexander von Humboldt, Villa de Leyva, Colombia, http://ipt.humboldt.org.co/resource.do?r=mamiferos_iavh
Glossophaga commissarisi	9.933	-84.183	Muñoz Alonso, L. A. y I. J. March Mifsut. 2003. Actualización y enriquecimiento de las bases de datos del proyecto de evaluación y análisis geográfico de la diversidad faunística de Chiapas. El Colegio de la Frontera Sur. Bases de datos SNIB2010-CONABIO proyectos No. U014 y P132. México, D.F.
Glossophaga commissarisi	9.93333	-83.0333	Mammals Collections, Museo de Historia Natural, Escuela de Biología, Universidad de San Carlos de Guatemala.
Glossophaga commissarisi	9.946	-84.196
Glossophaga commissarisi	9.964	-83.179	Calle Mariscal Cruz 1-56 zona 10, Guatemala City, Guatemala, Central America, USAC
Glossophaga commissarisi	10.0167	-83.3833	Lopéz-Vidal, J. C., Elizalde-Arellano, C., Campos-Rodríguez, J. I., Matías-Ferrer, N., González, N. y S. Murillo-Jiménez. 2008. Computarización de las colecciones de vertebrados terrestres de la Escuela Nacional de Ciencias Biológicas, IPN - Fases 2 y 3. Instituto Politécnico Nacional. Escuela Nacional de Ciencias Biológicas. Bases de datos SNIB2010-CONABIO. Fase 3. Proyecto No. CC002. México, D.…
Glossophaga commissarisi	10.1	-83.3833	Horváth, A. 2008. Mamíferos de los Parques Nacionales Lagunas de Montebello y Palenque, Chiapas. El Colegio de la Frontera Sur. Unidad San Cristóbal de las Casas. Bases de datos SNIB2010-CONABIO. Proyecto No. BK047. México, D.F.
Glossophaga commissarisi	10.15	-83.7	Senckenberg: Insecta ZMK
Glossophaga commissarisi	10.21	-83.77	Miranda, A. 1997. Deforestación y fragmentación del hábitat: consecuencias ecológicas sobre la fauna de mamíferos de la selva tropical estacional. Universidad Nacional Autónoma de México. Instituto de Ecología. Bases de datos SNIB2010-CONABIO proyecto No. B033. México, D.F.
Glossophaga commissarisi	10.2167	-83.7667	Morales Pérez, J. E. 2005. Vertebrados terrestres del Corredor Biológico Sierra Madre del Sur, Chiapas, México. Instituto de Historia Natural y Ecología. Dirección de Investigación Miguel Álvarez del Toro. Bases de datos SNIB2010-CONABIO proyecto No. Y021. México, D.F.
Glossophaga commissarisi	10.3	-84.1	Division of Mammals, Museum of Southwestern Biology (MSB)
Glossophaga commissarisi	10.3	-84.817	Museum of Comparative Zoology, Harvard University: Museum of Comparative Zoology, Harvard University
Glossophaga commissarisi	10.3	-84.7	KU Mammal Collection
Glossophaga commissarisi	10.3	-84.81	Lopéz-Vidal, J. C., Elizalde-Arellano, C., Campos-Rodríguez, J. I., Matías-Ferrer, N., González, N. y S. Murillo-Jiménez. 2008. Computarización de las colecciones de vertebrados terrestres de la Escuela Nacional de Ciencias Biológicas, IPN - Fases 2 y 3. Instituto Politécnico Nacional. Escuela Nacional de Ciencias Biológicas. Bases de datos SNIB2010-CONABIO. Fase 2. Proyecto No. CC002. México, D.…
Glossophaga commissarisi	10.3319	-85.3404	Charles R. Conner Museum
Glossophaga commissarisi	10.3333	-85.2	Sam Noble Oklahoma Museum of Natural History: Mammals Specimens
Glossophaga commissarisi	10.352	-85.1	MSU Vertebrate Collection
Glossophaga commissarisi	10.36	-85.62	AMNH Mammal Collection
Glossophaga commissarisi	10.3667	-84.9667	Instituto de Ciencias Naturales: Instituto de ciencias naturales
Glossophaga commissarisi	10.4	-85.0167	CNMA, Portal UNIBIO, Instituto de Biología, Universidad Nacional Autónoma de México, http://www.unibio.unam.mx consultada el dd/mm/yy.
Glossophaga commissarisi	10.4064	-85.1896	Museum of Vertebrate Zoology (MVZ), University of California, Berkeley
Glossophaga commissarisi	10.4167	-85.2	UCLA-Dickey
Glossophaga commissarisi	10.417	-85.2
Glossophaga commissarisi	10.43	-84
Glossophaga commissarisi	10.4333	-84
Glossophaga commissarisi	10.4333	-84.0333
Glossophaga commissarisi	10.44	-83.78
Glossophaga commissarisi	10.46	-84.01
Glossophaga commissarisi	10.4667	-84.0167
Glossophaga commissarisi	10.467	-84.915
Glossophaga commissarisi	10.467	-84.923
Glossophaga commissarisi	10.467	-85.133
Glossophaga commissarisi	10.6	-83.53
Glossophaga commissarisi	10.82	-85.16
Glossophaga commissarisi	10.9667	-84.7833
Glossophaga commissarisi	11.0333	-84.7167
Glossophaga commissarisi	11.2706	-85.7763
Glossophaga commissarisi	11.31	-85.7
Glossophaga commissarisi	11.3213	-74.0529
Glossophaga commissarisi	11.81	-85.98
Glossophaga commissarisi	11.98	-84.81
Glossophaga commissarisi	12.05	-84.96
Glossophaga commissarisi	12.11	-84.46
Glossophaga commissarisi	12.16	-86.16
Glossophaga commissarisi	12.17	-84.31
Glossophaga commissarisi	12.54	-87.17
Glossophaga commissarisi	12.61	-85.52
Glossophaga commissarisi	12.67	-85.74
Glossophaga commissarisi	12.73	-87.05
Glossophaga commissarisi	13	-85.92
Glossophaga commissarisi	13.01	-85.83
Glossophaga commissarisi	13.25	-88.1667
Glossophaga commissarisi	13.3167	-88.0667
Glossophaga commissarisi	13.3333	-88
Glossophaga commissarisi	13.4	-86.26
Glossophaga commissarisi	13.75	-89.15
Glossophaga commissarisi	13.8	-90
Glossophaga commissarisi	13.85	-90
Glossophaga commissarisi	13.85	-90.35
Glossophaga commissarisi	13.8667	-89.9667
Glossophaga commissarisi	13.92	-90.47
Glossophaga commissarisi	13.9256	-90.8244
Glossophaga commissarisi	13.93	-86.11
Glossophaga commissarisi	13.95	-86.1
Glossophaga commissarisi	13.98	-86.08
Glossophaga commissarisi	14.02	-84.62
Glossophaga commissarisi	14.15	-90.9667
Glossophaga commissarisi	14.2359	-85.1494
Glossophaga commissarisi	14.27	-85.16
Glossophaga commissarisi	14.4	-89.3667
Glossophaga commissarisi	14.505	-89.3794
Glossophaga commissarisi	14.5333	-91.25
Glossophaga commissarisi	14.675	-91.545
Glossophaga commissarisi	14.6789	-91.4922
Glossophaga commissarisi	14.6881	-91.5467
Glossophaga commissarisi	14.7261	-91.5317
Glossophaga commissarisi	14.858	-92.239
Glossophaga commissarisi	14.9667	-91.9333
Glossophaga commissarisi	14.9778	-91.9208
Glossophaga commissarisi	15.005	-92.148
Glossophaga commissarisi	15.01	-92.56
Glossophaga commissarisi	15.019	-92.381
Glossophaga commissarisi	15.019	-92.243
Glossophaga commissarisi	15.095	-92.092
Glossophaga commissarisi	15.095	-92.089
Glossophaga commissarisi	15.099	-92.09
Glossophaga commissarisi	15.1	-92.1
Glossophaga commissarisi	15.153	-92.421
Glossophaga commissarisi	15.162	-92.439
Glossophaga commissarisi	15.17	-92.464
Glossophaga commissarisi	15.19	-92.756
Glossophaga commissarisi	15.19	-92.76
Glossophaga commissarisi	15.191	-92.753
Glossophaga commissarisi	15.223	-92.416
Glossophaga commissarisi	15.234	-92.414
Glossophaga commissarisi	15.234	-92.403
Glossophaga commissarisi	15.2369	-90.2339
Glossophaga commissarisi	15.241	-92.411
Glossophaga commissarisi	15.246	-92.594
Glossophaga commissarisi	15.251	-92.594
Glossophaga commissarisi	15.257	-92.466
Glossophaga commissarisi	15.277	-92.361
Glossophaga commissarisi	15.283	-92.283
Glossophaga commissarisi	15.284	-92.278
Glossophaga commissarisi	15.284	-92.366
Glossophaga commissarisi	15.285	-92.357
Glossophaga commissarisi	15.291	-92.284
Glossophaga commissarisi	15.292	-92.277
Glossophaga commissarisi	15.3	-92.367
Glossophaga commissarisi	15.3048	-89.7167
Glossophaga commissarisi	15.325	-92.287
Glossophaga commissarisi	15.328	-92.599
Glossophaga commissarisi	15.328	-92.275
Glossophaga commissarisi	15.35	-88.8
Glossophaga commissarisi	15.356	-92.711
Glossophaga commissarisi	15.368	-92.734
Glossophaga commissarisi	15.378	-92.509
Glossophaga commissarisi	15.3903	-92.7367
Glossophaga commissarisi	15.4	-92.58
Glossophaga commissarisi	15.4	-92.433
Glossophaga commissarisi	15.4072	-88.6959
Glossophaga commissarisi	15.446	-92.519
Glossophaga commissarisi	15.474	-90.3828
Glossophaga commissarisi	15.4847	-92.4658
Glossophaga commissarisi	15.503	-92.466
Glossophaga commissarisi	15.504	-92.106
Glossophaga commissarisi	15.506	-93.208
Glossophaga commissarisi	15.5167	-92.1167
Glossophaga commissarisi	15.517	-92.95
Glossophaga commissarisi	15.521	-92.969
Glossophaga commissarisi	15.526	-92.965
Glossophaga commissarisi	15.532	-92.964
Glossophaga commissarisi	15.5333	-89.3686
Glossophaga commissarisi	15.543	-93.254
Glossophaga commissarisi	15.546	-92.89
Glossophaga commissarisi	15.5578	-93.0661
Glossophaga commissarisi	15.571	-93.066
Glossophaga commissarisi	15.624	-93.167
Glossophaga commissarisi	15.633	-93.26
Glossophaga commissarisi	15.656	-92.821
Glossophaga commissarisi	15.656	-92.81
Glossophaga commissarisi	15.6564	-92.8211
Glossophaga commissarisi	15.657	-92.808
Glossophaga commissarisi	15.667	-92.883
Glossophaga commissarisi	15.6833	-88.6333
Glossophaga commissarisi	15.6853	-88.645
Glossophaga commissarisi	15.704	-96.292
Glossophaga commissarisi	15.715	-92.294
Glossophaga commissarisi	15.722	-93.332
Glossophaga commissarisi	15.724	-92.267
Glossophaga commissarisi	15.724	-92.266
Glossophaga commissarisi	15.7381	-87.45
Glossophaga commissarisi	15.7514	-91.9211
Glossophaga commissarisi	15.765	-93.082
Glossophaga commissarisi	15.768	-93.086
Glossophaga commissarisi	15.7883	-88.8428
Glossophaga commissarisi	15.7894	-88.8775
Glossophaga commissarisi	15.7914	-88.8414
Glossophaga commissarisi	15.8	-93.056
Glossophaga commissarisi	15.802	-93.069
Glossophaga commissarisi	15.807	-93.404
Glossophaga commissarisi	15.813	-92.696
Glossophaga commissarisi	15.8186	-88.4169
Glossophaga commissarisi	15.83	-91.989
Glossophaga commissarisi	15.854	-92.008
Glossophaga commissarisi	15.888	-93.49
Glossophaga commissarisi	15.911	-92.415
Glossophaga commissarisi	15.932	-93.611
Glossophaga commissarisi	15.937	-92.17
Glossophaga commissarisi	15.938	-92.469
Glossophaga commissarisi	15.9419	-93.5906
Glossophaga commissarisi	15.95	-92.485
Glossophaga commissarisi	15.9511	-93.605
Glossophaga commissarisi	15.957	-93.609
Glossophaga commissarisi	15.966	-97.688
Glossophaga commissarisi	15.974	-91.953
Glossophaga commissarisi	15.976	-93.594
Glossophaga commissarisi	15.99	-93.653
Glossophaga commissarisi	16	-92.0833
Glossophaga commissarisi	16.002	-93.631
Glossophaga commissarisi	16.0022	-93.5433
Glossophaga commissarisi	16.003	-93.657
Glossophaga commissarisi	16.0036	-93.6686
Glossophaga commissarisi	16.005	-93.664
Glossophaga commissarisi	16.0058	-93.6656
Glossophaga commissarisi	16.006	-93.669
Glossophaga commissarisi	16.009	-93.678
Glossophaga commissarisi	16.009	-93.658
Glossophaga commissarisi	16.009	-93.102
Glossophaga commissarisi	16.01	-93.671
Glossophaga commissarisi	16.012	-93.67
Glossophaga commissarisi	16.013	-93.677
Glossophaga commissarisi	16.019	-92.744
Glossophaga commissarisi	16.021	-92.357
Glossophaga commissarisi	16.0219	-91.5514
Glossophaga commissarisi	16.0219	-93.6833
Glossophaga commissarisi	16.022	-93.683
Glossophaga commissarisi	16.023	-93.691
Glossophaga commissarisi	16.026	-93.684
Glossophaga commissarisi	16.028	-92.324
Glossophaga commissarisi	16.028	-92.331
Glossophaga commissarisi	16.032	-93.642
Glossophaga commissarisi	16.054	-93.562
Glossophaga commissarisi	16.072	-93.562
Glossophaga commissarisi	16.074	-92.697
Glossophaga commissarisi	16.075	-93.575
Glossophaga commissarisi	16.081	-92.634
Glossophaga commissarisi	16.096	-90.968
Glossophaga commissarisi	16.0972	-90.9708
Glossophaga commissarisi	16.099	-93.184
Glossophaga commissarisi	16.107	-90.951
Glossophaga commissarisi	16.117	-90.933
Glossophaga commissarisi	16.1178	-90.9242
Glossophaga commissarisi	16.118	-90.924
Glossophaga commissarisi	16.118	-92.094
Glossophaga commissarisi	16.119	-90.926
Glossophaga commissarisi	16.1228	-90.9308
Glossophaga commissarisi	16.123	-90.931
Glossophaga commissarisi	16.123	-90.968
Glossophaga commissarisi	16.125	-93.655
Glossophaga commissarisi	16.125	-90.923
Glossophaga commissarisi	16.132	-93.684
Glossophaga commissarisi	16.132	-91.729
Glossophaga commissarisi	16.138	-90.921
Glossophaga commissarisi	16.141	-92.592
Glossophaga commissarisi	16.154	-90.899
Glossophaga commissarisi	16.1542	-90.8986
Glossophaga commissarisi	16.155	-92.565
Glossophaga commissarisi	16.157	-90.893
Glossophaga commissarisi	16.16	-92.566
Glossophaga commissarisi	16.161	-93.589
Glossophaga commissarisi	16.1622	-89.0939
Glossophaga commissarisi	16.172	-93.069
Glossophaga commissarisi	16.184	-92.572
Glossophaga commissarisi	16.187	-93.043
Glossophaga commissarisi	16.193	-91.309
Glossophaga commissarisi	16.195	-91.31
Glossophaga commissarisi	16.201	-93.582
Glossophaga commissarisi	16.202	-91.311
Glossophaga commissarisi	16.203	-91.308
Glossophaga commissarisi	16.21	-93.591
Glossophaga commissarisi	16.217	-93.683
Glossophaga commissarisi	16.224	-92.681
Glossophaga commissarisi	16.227	-92.677
Glossophaga commissarisi	16.233	-93.272
Glossophaga commissarisi	16.235	-92.402
Glossophaga commissarisi	16.264	-92.442
Glossophaga commissarisi	16.2667	-88.95
Glossophaga commissarisi	16.267	-93.757
Glossophaga commissarisi	16.271	-93.778
Glossophaga commissarisi	16.298	-93.592
Glossophaga commissarisi	16.32	-94.15
Glossophaga commissarisi	16.323	-92.484
Glossophaga commissarisi	16.341	-93.726
Glossophaga commissarisi	16.35	-94.22
Glossophaga commissarisi	16.35	-94
Glossophaga commissarisi	16.351	-93.924
Glossophaga commissarisi	16.355	-93.738
Glossophaga commissarisi	16.362	-93.926
Glossophaga commissarisi	16.377	-94.136
Glossophaga commissarisi	16.39	-91.36
Glossophaga commissarisi	16.395	-93.988
Glossophaga commissarisi	16.4	-91.34
Glossophaga commissarisi	16.401	-93.986
Glossophaga commissarisi	16.406	-91.34
Glossophaga commissarisi	16.407	-93.991
Glossophaga commissarisi	16.414	-94.032
Glossophaga commissarisi	16.4183	-94.2514
Glossophaga commissarisi	16.44	-90.2
Glossophaga commissarisi	16.453	-94.031
Glossophaga commissarisi	16.458	-94.088
Glossophaga commissarisi	16.466	-94.042
Glossophaga commissarisi	16.475	-94.083
Glossophaga commissarisi	16.5189	-90.6506
Glossophaga commissarisi	16.519	-90.651
Glossophaga commissarisi	16.5364	-91.1603
Glossophaga commissarisi	16.547	-95.827
Glossophaga commissarisi	16.5472	-95.8269
Glossophaga commissarisi	16.576	-90.668
Glossophaga commissarisi	16.587	-93.922
Glossophaga commissarisi	16.6564	-91.625
Glossophaga commissarisi	16.686	-94.071
Glossophaga commissarisi	16.691	-92.9
Glossophaga commissarisi	16.703	-93.734
Glossophaga commissarisi	16.707	-92.892
Glossophaga commissarisi	16.715	-94.141
Glossophaga commissarisi	16.724	-93.091
Glossophaga commissarisi	16.724	-93.09
Glossophaga commissarisi	16.73	-93.107
Glossophaga commissarisi	16.737	-91.737
Glossophaga commissarisi	16.739	-91.796
Glossophaga commissarisi	16.753	-93.117
Glossophaga commissarisi	16.764	-93.138
Glossophaga commissarisi	16.776	-93.126
Glossophaga commissarisi	16.778	-98.667
Glossophaga commissarisi	16.782	-98.78
Glossophaga commissarisi	16.783	-93.153
Glossophaga commissarisi	16.792	-93.076
Glossophaga commissarisi	16.798	-93.471
Glossophaga commissarisi	16.824	-98.744
Glossophaga commissarisi	16.828	-93.095
Glossophaga commissarisi	16.834	-93.336
Glossophaga commissarisi	16.835	-93.075
Glossophaga commissarisi	16.839	-93.114
Glossophaga commissarisi	16.84	-93.15
Glossophaga commissarisi	16.853	-93.559
Glossophaga commissarisi	16.87	-93.451
Glossophaga commissarisi	16.878	-93.183
Glossophaga commissarisi	16.879	-93.456
Glossophaga commissarisi	16.898	-93.123
Glossophaga commissarisi	16.901	-93.124
Glossophaga commissarisi	16.908	-93.642
Glossophaga commissarisi	16.91	-92.07
Glossophaga commissarisi	16.9233	-97.9292
Glossophaga commissarisi	16.959	-93.671
Glossophaga commissarisi	16.982	-93.765
Glossophaga commissarisi	16.982	-93.732
Glossophaga commissarisi	17.038	-99.934
Glossophaga commissarisi	17.0383	-91.0747
Glossophaga commissarisi	17.0428	-94.8639
Glossophaga commissarisi	17.043	-94.864
Glossophaga commissarisi	17.072	-93.75
Glossophaga commissarisi	17.077	-94.599
Glossophaga commissarisi	17.128	-99.523
Glossophaga commissarisi	17.189	-93.705
Glossophaga commissarisi	17.2231	-95.0417
Glossophaga commissarisi	17.2361	-89.4
Glossophaga commissarisi	17.246	-90.547
Glossophaga commissarisi	17.328	-99.468
Glossophaga commissarisi	17.3336	-92.2111
Glossophaga commissarisi	17.3553	-93.0294
Glossophaga commissarisi	17.369	-93.013
Glossophaga commissarisi	17.38	-95.941
Glossophaga commissarisi	17.3906	-95.005
Glossophaga commissarisi	17.391	-95.005
Glossophaga commissarisi	17.55	-94.69
Glossophaga commissarisi	17.593	-92.046
Glossophaga commissarisi	17.625	-96.265
Glossophaga commissarisi	17.6828	-101.448
Glossophaga commissarisi	17.705	-99.544
Glossophaga commissarisi	17.7086	-101.623
Glossophaga commissarisi	17.759	-96.319
Glossophaga commissarisi	17.7667	-88.3667
Glossophaga commissarisi	18.001	-102.008
Glossophaga commissarisi	18.061	-102.028
Glossophaga commissarisi	18.126	-102.063
Glossophaga commissarisi	18.788	-99.389
Glossophaga commissarisi	19	-104
Glossophaga commissarisi	19	-103
Glossophaga commissarisi	19.0506	-103.798
Glossophaga commissarisi	19.0833	-103.833
Glossophaga commissarisi	19.1667	-104.012
Glossophaga commissarisi	19.1667	-103.931
Glossophaga commissarisi	19.3153	-103.774
Glossophaga commissarisi	19.3153	-103.934
Glossophaga commissarisi	19.47	-104.39
Glossophaga commissarisi	19.475	-105.014
Glossophaga commissarisi	19.499	-105.006
Glossophaga commissarisi	19.5326	-105.002
Glossophaga commissarisi	19.65	-104.48
Glossophaga commissarisi	19.78	-104.76
Glossophaga commissarisi	19.82	-104.06
Glossophaga commissarisi	20.15	-104.81
Glossophaga commissarisi	20.27	-104.71
Glossophaga commissarisi	20.3643	-105.378
Glossophaga commissarisi	20.46	-104.24
Glossophaga commissarisi	20.92	-103.43
Glossophaga commissarisi	21.3092	-104.916
Glossophaga commissarisi	21.4819	-105.2
Glossophaga commissarisi	21.4958	-105.198
Glossophaga commissarisi	21.5394	-105.285
Glossophaga commissarisi	21.5394	-105.227
Glossophaga commissarisi	21.5394	-105.169
Glossophaga commissarisi	21.59	-105.23
Glossophaga commissarisi	21.5909	-105.234
Glossophaga commissarisi	21.64	-105.11
Glossophaga commissarisi	21.6526	-105.172
Glossophaga commissarisi	23.43	-105.85
Glossophaga commissarisi	24.927	-106.411
Anoura cultrata	-8.734	-75.982	Museo Nacional de Costa Rica: Colección nacional de zoología doi:10.15468/wha8lh
Anoura cultrata	9.45	-83.548	Corporación Autónoma Regional del Centro de Antioquia (2009 - ). Inventario de fauna presente en la jurisdicción de Corantioquia, 12109 Registros, aportados por Arango AM( Publicador, Creador del Recurso, Proveedor de los Metadatos), En línea, http://ipt.sibcolombia.net/sib/resource.do?r=corantioquia-2008-fauna, Versión 2 (última modificación el 01/12/2012)., http://ipt.sibcolombia.net/sib/resour…
Anoura cultrata	10.167	-84.15	Instituto de Investigación de Recursos Biológicos Alexander von Humboldt. 2012. Mamíferos de la colección del Instituto Alexander von Humboldt. Instituto de Investigación de Recursos Biológicos Alexander von Humboldt, Villa de Leyva, Colombia, http://ipt.sibcolombia.net/iavh/resource.do?r=mamiferos_iavh doi:10.15468/rnk0vw
Anoura cultrata	-12.733	-73.767	LSUMZ Mammals Collection doi:10.15468/wxiqf6
Anoura cultrata	-9.633	-76.133	Natural History Museum of Los Angeles County: LACM Vertebrate Collection doi:10.15468/77rmwd
Anoura cultrata	-9.064	-75.747	Universidad del Valle (2014 -). Colección de mamíferos de la Universidad del Valle, 5477 registros, aportados por Giraldo-López, A. (Curador de la Colección, Contacto del recurso, Proveedor de los Metadatos), Arenas, D. (Creador del recurso), En línea, http://ipt.sibcolombia.net/valle/resource.do?r=coleccion-mamiferos-univalle, versión 2 (actualizado el 30/09/2014)., http://ipt.sibcolombia.net/va…
Anoura cultrata	-15.567	-67.417	Conservation International: Rapid Assessment Program (RAP) Biodiversity Survey Database doi:10.15468/tsrjm0
Anoura cultrata	7.855	-77.755	Biodiversity Research and Teaching Collections, Department of Wildlife and Fisheries Sciences, Texas A&M University, College Station, TX, USA. doi:10.15468/szomia
Anoura cultrata	-3.917	-78.433	iNaturalist.org: iNaturalist research-grade observations doi:10.15468/ab3s5x
Anoura cultrata	-11.78	-73.341	European Molecular Biology Laboratory (EMBL): Geographically tagged INSDC sequences doi:10.15468/cndomv
Anoura cultrata	4.29175	-73.5894	Escuela de Biología, Universidad Industrial de Santander, 2014. Colección Mastozoológica de la Universidad Industrial de Santander. 728 registros, aportados por Gregorio Moreno (proveedor de contenidos) y Mauricio Torres (procesador, custodio, proveedor de metadatos, publicador, editor), En línea,http://ipt.sibcolombia.net/sib/resource.do?r=uis-003-mz, publicado el 11/09/2014 (actualizado el 03/0…
Anoura cultrata	1.8	-75.9835	Royal Ontario Museum: Mammalogy Collection - Royal Ontario Museum doi:10.15468/2rlrvh
Anoura cultrata	7.88333	-72.8	KU Mammal Collection doi:10.15468/a3woj7
Anoura cultrata	0.66667	-77.1667	TTU Mammals Collection doi:10.15468/yocqyp
Anoura cultrata	-12.5	-71.3667	Universidad de Nariño (2012 - ). Mamíferos voladores y no voladores del suroccidente colombiano. 424 Registros, aportados por Calderón-Leyton JJ (Publicador, Proveedor de los Metadatos, Proveedor de Contenido), En línea, http://ipt.sibcolombia.net/sib/resource.do?r=amiferos_suroccidente_colombiano, Versión 2 (última modificación en 29/11/2012), http://ipt.sibcolombia.net/sib/resource.do?r=amifero…
Anoura cultrata	-5.93333	-78.1	Field Museum: Field Museum of Natural History (Zoology) Mammal Collection doi:10.15468/n4zgxw
Anoura cultrata	-13.1005	-71.5687	AMNH Mammal Collection doi:10.15468/wu3poe
Anoura cultrata	-12.6667	-71.2278	National Museum of Natural History, Smithsonian Institution: NMNH occurrence DwC-A doi:10.15468/dipjcr
Anoura cultrata	10.73	-85.1	Instituto de Ciencias Naturales: Instituto de ciencias naturales doi:10.15468/ddtrfz
Anoura cultrata	1.08333	-78.0167	Museum of Vertebrate Zoology (MVZ), University of California, Berkeley doi:10.15468/uwudf9
Anoura cultrata	-12.4333	-73.4667
Anoura cultrata	-12.3833	-73.3667
Anoura cultrata	8.67	-71.42
Anoura cultrata	10.45	-66.28
Anoura cultrata	8.12	-77.23
Anoura cultrata	10.35	-67.67
Anoura cultrata	10.28	-67.6
Anoura cultrata	8.17	-77.3
Anoura cultrata	-11.7667	-73.3258
Anoura cultrata	8.08	-77.28
Anoura cultrata	-11.7794	-73.3406
Anoura cultrata	4.40372	-75.1972
Anoura cultrata	5.0475	-73.8008
Anoura cultrata	4.82047	-75.4592
Anoura cultrata	4.77327	-75.5774
Anoura cultrata	10.1667	-84.1647
Anoura cultrata	3.26666	-76.15
Anoura cultrata	-4.45167	-78.1733
Anoura cultrata	0.9	-78.55
Anoura cultrata	6.25039	-73.2159
Anoura cultrata	9.49749	-83.689
Anoura cultrata	8.66667	-82.9375
Anoura cultrata	3.83889	-76.1953
Leptonycteris curasoae	5.85667	-74.3349	Altamirano González Ortega, M. A., Guzmán Hernández, J., Luna Reyes, R., Riechers Pérez, A. y R. Vidal López. 2007. Vertebrados terrestres del parque nacional Cañón del Sumidero, Chiapas, México. Instituto de Historia Natural y Ecología. Dirección de Investigación Bases de datos SNIB2010-CONABIO proyecto No.BK003. México, D.F. doi:10.15468/i1kg4h
Leptonycteris curasoae	11.3022	-74.1544	Western New Mexico University Mammal Collection doi:10.15468/gcld3d
Leptonycteris curasoae	6.80736	-72.9827	Lorenzo Monterrubio, A. M. del C., Bolaños Citalán, J. E. y F. Barragán Torres. 2005. Actualización de la base de datos de la colección mastozoológica de El Colegio de la Frontera Sur, San Cristóbal de las Casas. El Colegio de la Frontera Sur. Unidad San Cristóbal de las Casas. Bases de datos SNIB2010-CONABIO proyecto No. AA003. México, D.F. doi:10.15468/4hov8v
Leptonycteris curasoae	10.3333	-75.4947	LSUMZ Mammals Collection doi:10.15468/wxiqf6
Leptonycteris curasoae	11.02	-64.29	California Academy of Sciences: CAS Mammalogy (MAM) doi:10.15468/dhbozg
Leptonycteris curasoae	10.98	-63.88	Natural History Museum of Los Angeles County: LACM Vertebrate Collection doi:10.15468/77rmwd
Leptonycteris curasoae	12.2953	-71.2826	Senckenberg: Collection Mammalia SMF doi:10.15468/igaciv
Leptonycteris curasoae	12.1833	-71.2833	Varied sources. Individual references may be obtained from website (paleodb.org) doi:10.15468/2durgn
Leptonycteris curasoae	11	-63.87	iNaturalist.org: iNaturalist research-grade observations doi:10.15468/ab3s5x
Leptonycteris curasoae	10.43	-64.03	New Mexico Museum of Natural History and Science doi:10.15468/jnwoq8
Leptonycteris curasoae	11.68	-71.92	Yale University Peabody Museum: Vertebrate Zoology Division - Mammalogy, Yale Peabody Museum doi:10.15468/4mm6uc
Leptonycteris curasoae	11.65	-71.87	Colección de Mamíferos del Museo de Zoología 'Alfonso L . Herrera', México (MZFC, UNAM) doi:10.15468/bdzqof
Leptonycteris curasoae	11.82	-70.1	Biological Station of Doñana (CSIC): Estacion Biologica Donana - CSIC, Mammal Collection doi:10.15468/fwrsxr
Leptonycteris curasoae	11.93	-69.98	Cornell University Museum of Vertebrates: CUMV Mammal Collection (Arctos) doi:10.15468/kkgkne
Leptonycteris curasoae	9.88	-69.78	TTU Mammals Collection doi:10.15468/yocqyp
Leptonycteris curasoae	11.17	-70.62	NMMNH doi:10.15468/av5vkm
Leptonycteris curasoae	10.03	-69.43	SBMNH Vertebrate Collection doi:10.15468/amfnkq
Leptonycteris curasoae	12.3507	-71.5903
Leptonycteris curasoae	11.0504	-72.6697
Anoura geoffroyi	-27	-55	New Mexico Biodiversity Collections Consortium internet accessible database, provided through DiGIR protocol. doi:10.15468/g4exdl
Anoura geoffroyi	-25.75	-48.9167	Field Museum: Field Museum of Natural History (Zoology) Mammal Collection doi:10.15468/n4zgxw
Anoura geoffroyi	-24.3833	-47.9667	National Museum of Natural History, Smithsonian Institution: NMNH occurrence DwC-A doi:10.15468/dipjcr
Anoura geoffroyi	-24.2167	-48.0833	Briones Salas, M. A. 2006. Incorporación de nuevos registros de mamíferos de la región Sierra Norte de Oaxaca. Instituto Politécnico Nacional. Centro Interdisciplinario de Investigación para el Desarrollo Integral Regional-Oaxaca. Bases de datos SNIB2010-CONABIO proyectos No. BA009 y R104. México, D.F. doi:10.15468/wo3yha
Anoura geoffroyi	-23.8167	-45.35	Ruedi M. Mammals housed at MHNG, Geneva. Muséum d'histoire naturelle de la Ville de Genève doi:10.15468/lwu4fj
Anoura geoffroyi	-22.2364	-42.9465	Instituto de Investigación de Recursos Biológicos Alexander von Humboldt. 2012. Mamíferos de la colección del Instituto Alexander von Humboldt. Instituto de Investigación de Recursos Biológicos Alexander von Humboldt, Villa de Leyva, Colombia, http://ipt.sibcolombia.net/iavh/resource.do?r=mamiferos_iavh doi:10.15468/rnk0vw
Anoura geoffroyi	-22.1667	-48.75	Muñoz Alonso, L. A. y I. J. March Mifsut. 2003. Actualización y enriquecimiento de las bases de datos del proyecto de evaluación y análisis geográfico de la diversidad faunística de Chiapas. El Colegio de la Frontera Sur. Bases de datos SNIB2010-CONABIO proyectos No. U014 y P132. México, D.F. doi:10.15468/kndvje
Anoura geoffroyi	-20.83	-64.375	Mammals Collections, Museo de Historia Natural, Escuela de Biología, Universidad de San Carlos de Guatemala.
Anoura geoffroyi	-19.9167	-40.6
Anoura geoffroyi	-19.1833	-64.5	Calle Mariscal Cruz 1-56 zona 10, Guatemala City, Guatemala, Central America, USAC doi:10.15468/16fwgc
Anoura geoffroyi	-18.1833	-63.7333	Natural History Museum (2015): Collection specimens data.nhm.ac.uk., http://dx.doi.org/10.5519/0002965 doi:10.5519/0002965
Anoura geoffroyi	-18.11	-63.44	Escuela de Biología, Universidad Industrial de Santander, 2014. Colección Mastozoológica de la Universidad Industrial de Santander. 728 registros, aportados por Gregorio Moreno (proveedor de contenidos) y Mauricio Torres (procesador, custodio, proveedor de metadatos, publicador, editor), En línea,http://ipt.sibcolombia.net/sib/resource.do?r=uis-003-mz, publicado el 11/09/2014 (actualizado el 03/0…
Anoura geoffroyi	-18.0667	-64.3667	Morales Pérez, J. E. 2005. Vertebrados terrestres del Corredor Biológico Sierra Madre del Sur, Chiapas, México. Instituto de Historia Natural y Ecología. Dirección de Investigación Miguel Álvarez del Toro. Bases de datos SNIB2010-CONABIO proyecto No. Y021. México, D.F. doi:10.15468/tabk3l
Anoura geoffroyi	-17.9167	-64.8333	Division of Mammals, Museum of Southwestern Biology (MSB) doi:10.15468/oirgxw
Anoura geoffroyi	-17.9	-62.48	Naturalis Biodiversity Center: Zoological Museum Amsterdam, University of Amsterdam (NL) – Mammalia doi:10.15468/okq0w0
Anoura geoffroyi	-17.57	-64.32	KU Mammal Collection doi:10.15468/a3woj7
Anoura geoffroyi	-17.53	-64.33	SysTax: SysTax - Zoological Collections doi:10.15468/zyqkbl
Anoura geoffroyi	-16.37	-65.2333	AMNH Mammal Collection doi:10.15468/wu3poe
Anoura geoffroyi	-16.3667	-58.4	Instituto de Ciencias Naturales: Instituto de ciencias naturales doi:10.15468/ddtrfz
Anoura geoffroyi	-16.317	-67.8	Museum of Vertebrate Zoology (MVZ), University of California, Berkeley doi:10.15468/uwudf9
Anoura geoffroyi	-16.3167	-67.8833	Naturalis Biodiversity Center: Naturalis Biodiversity Center (NL) - Mammalia doi:10.15468/d7gugd
Anoura geoffroyi	-16.283	-67.833	Division of Mammals, Museum of Southwestern Biology (MSB)
Anoura geoffroyi	-16.267	-67.783	SNOMNH Mammal Collection
Anoura geoffroyi	-16.19	-67.53	AMNH Mammal Collection
Anoura geoffroyi	-16.15	-67.7333	Instituto de Ciencias Naturales: Instituto de ciencias naturales
Anoura geoffroyi	-16.1186	-68.0794	Museum of Vertebrate Zoology (MVZ), University of California, Berkeley
Anoura geoffroyi	-16.1167	-68.0667	CNMA, Portal UNIBIO, Instituto de Biología, Universidad Nacional Autónoma de México, http://www.unibio.unam.mx consultada el dd/mm/yy.
Anoura geoffroyi	-16.07	-68.05	Altamirano González Ortega, M. A., Guzmán Hernández, J., Luna Reyes, R., Riechers Pérez, A. y R. Vidal López. 2007. Vertebrados terrestres del parque nacional Cañón del Sumidero, Chiapas, México. Instituto de Historia Natural y Ecología. Dirección de Investigación Bases de datos SNIB2010-CONABIO proyecto No.BK003. México, D.F.
Anoura geoffroyi	-15.9167	-67.8167	LSUMZ Mammals Collection
Anoura geoffroyi	-15.567	-67.417	Natural History Museum of Los Angeles County: LACM Vertebrate Collection
Anoura geoffroyi	-14.5192	-47.5333	Gothenburg Natural History Museum (GNM): Vertebrates of the Gothenburg Natural History Museum (GNM)
Anoura geoffroyi	-14.433	-69.4	California Academy of Sciences: CAS Mammalogy (MAM)
Anoura geoffroyi	-14.264	-69.232	Senckenberg: Collection Mammalia SMF
Anoura geoffroyi	-13.65	-73.3833	UMMZ Mammal Collection
Anoura geoffroyi	-13.6333	-73.3167	López Vidal, J. C. 2006. Computarización de las colecciones de vertebrados terrestres de la Escuela Nacional de Ciencias Biológicas, IPN Fase 1: Estado de México, Hidalgo, San Luis Potosí y Tlaxcala. Instituto Politécnico Nacional. Escuela Nacional de Ciencias Biológicas. Bases de datos SNIB2010-CONABIO. Proyecto No. BC004. México, D.F.
Anoura geoffroyi	-13.5887	-72.8811	Swedish Museum of Natural History: NRM-Mammals
Anoura geoffroyi	-13.5183	-71.978	Conservation International: Rapid Assessment Program (RAP) Biodiversity Survey Database
Anoura geoffroyi	-13.4	-70.7167	Magaña Cota, G. E. 2004. Colección científica del Museo de Historia Natural Alfredo Dugès. Universidad de Guanajuato. Bases de datos SNIB2010-CONABIO. Proyecto No. V002. México, D.F.
Anoura geoffroyi	-13.2	-73.8	Yale Peabody Museum, (c) 2009. Specimen data records available through distributed digital resources.
Anoura geoffroyi	-13.1965	-71.6197	Biological Station of Doñana (CSIC): Estacion Biologica Donana - CSIC, Mammal Collection
Anoura geoffroyi	-13.1777	-71.6045	Escobar Ocampo, M. C., Morales Pérez, J. E., Hernández García, E., Guzmán Hernández, J., Riechers Pérez, A. y E. E. Espinoza Medinilla. 2006. Sistematización de las colecciones científicas del Instituto de Historia Natural y ecología, (IHNE) Chiapas. Instituto de Historia Natural y Ecología. Bases de datos SNIB2010-CONABIO. IHNE_Vertebrados proyectos No. V050, L018 y P060. México, D.F.
Anoura geoffroyi	-13.1622	-71.5975	Cornell University Museum of Vertebrates: CUMV Mammal Collection
Anoura geoffroyi	-13.162	-71.5975	Moore Laboratory of Zoology (MLZ)
Anoura geoffroyi	-13.1568	-71.4587	Field Museum: Field Museum of Natural History (Zoology) Mammal Collection
Anoura geoffroyi	-13.1333	-71.4167	Museo Argentino de Ciencias Naturales: Colección Nacional de Mastozoología - Museo Argentino de Ciencias Naturales 'Bernardino Rivadavia'
Anoura geoffroyi	-13.1333	-71.25	Mammal tissues, Division of Genomic Resources, UNM, Albuquerque, NM.
Anoura geoffroyi	-13.1333	-71.3333	León Paniagua, L., Rojas Soto, O. R. y D. Ortiz. 2001. Distribución geográfica de las aves y los mamíferos de las zonas montanas de los estados de San Luis Potosí e Hidalgo circundantes de la Sierra Gorda. Universidad Nacional Autónoma de México. Facultad de Ciencias. Bases de datos SNIB2010-CONABIO. Proyecto No. L176. México. D.F.
Anoura geoffroyi	-13.1017	-72.0671	Ruedi M. Mammals housed at MHNG, Geneva. Muséum d'histoire naturelle de la Ville de Genève
Anoura geoffroyi	-13.1005	-71.5687	Instituto de Investigación de Recursos Biológicos Alexander von Humboldt. 2012. Mamíferos de la colección del Instituto Alexander von Humboldt. Instituto de Investigación de Recursos Biológicos Alexander von Humboldt, Villa de Leyva, Colombia, http://ipt.humboldt.org.co/resource.do?r=mamiferos_iavh
Anoura geoffroyi	-13.1	-72.417	Colección de Mamíferos de la Sierra Volcánica Transversal de México (UAM-I)
Anoura geoffroyi	-13.081	-72.455	Muñoz Alonso, L. A. y I. J. March Mifsut. 2003. Actualización y enriquecimiento de las bases de datos del proyecto de evaluación y análisis geográfico de la diversidad faunística de Chiapas. El Colegio de la Frontera Sur. Bases de datos SNIB2010-CONABIO proyectos No. U014 y P132. México, D.F.
Anoura geoffroyi	-13.0236	-71.4918	Mammals Collections, Museo de Historia Natural, Escuela de Biología, Universidad de San Carlos de Guatemala.
Anoura geoffroyi	-12.9333	-71.25
Anoura geoffroyi	-12.865	-73.513	Calle Mariscal Cruz 1-56 zona 10, Guatemala City, Guatemala, Central America, USAC
Anoura geoffroyi	-12.817	-73.833	Horváth, A. 2008. Mamíferos de los Parques Nacionales Lagunas de Montebello y Palenque, Chiapas. El Colegio de la Frontera Sur. Unidad San Cristóbal de las Casas. Bases de datos SNIB2010-CONABIO. Proyecto No. BK047. México, D.F.
Anoura geoffroyi	-12.783	-73.817	Chávez León, G. 2006. Inventario florístico y faunístico del Parque Nacional Barranca del Cupatitzio, Michoacán. Secretaría de Agricultura, Ganadería, Desarrollo Rural, Pesca y Alimentación. Instituto Nacional de Investigaciones Forestales Agrícolas y Pecuarias. Bases de datos SNIB2010-CONABIO proyecto No. AS014. México, D.F.
Anoura geoffroyi	-12.75	-73.8	SysTax: SysTax - Zoological Collections
Anoura geoffroyi	-12.733	-73.783	Morales Pérez, J. E. 2005. Vertebrados terrestres del Corredor Biológico Sierra Madre del Sur, Chiapas, México. Instituto de Historia Natural y Ecología. Dirección de Investigación Miguel Álvarez del Toro. Bases de datos SNIB2010-CONABIO proyecto No. Y021. México, D.F.
Anoura geoffroyi	-12.733	-73.767	Royal Belgian Institute of Natural Sciences: RBINS collections
Anoura geoffroyi	-12.6667	-71.2278	Naturalis Biodiversity Center: Zoological Museum Amsterdam, University of Amsterdam (NL) – Mammalia
Anoura geoffroyi	-12.5	-71.3667	Lopéz-Vidal, J. C., Elizalde-Arellano, C., Campos-Rodríguez, J. I., Matías-Ferrer, N., González, N. y S. Murillo-Jiménez. 2008. Computarización de las colecciones de vertebrados terrestres de la Escuela Nacional de Ciencias Biológicas, IPN - Fases 2 y 3. Instituto Politécnico Nacional. Escuela Nacional de Ciencias Biológicas. Bases de datos SNIB2010-CONABIO. Fase 2. Proyecto No. CC002. México, D.…
Anoura geoffroyi	-12.47	-73.49	Museum of Comparative Zoology, Harvard University: Museum of Comparative Zoology, Harvard University
Anoura geoffroyi	-12.38	-73.38	KU Mammal Collection
Anoura geoffroyi	-12.37	-73.33	Flores Villela, O. 1994. Historia natural del parque ecológico estatal de Omiltemi, Chilpancingo, Guerrero, México. Universidad Nacional Autónoma de México. Facultad de Ciencias. Bases de datos SNIB2010-CONABIO proyecto No. A004. México, D.F.
Anoura geoffroyi	-12.37	-73.32	Halffter Salas, G. 2009. Análisis de las relaciones entre las diversidades alfa, beta y gama a distintos niveles de escala espacial: Procesos históricos y ecológicos que intervienen. V Etapa. Instituto de Ecología A.C. Bases de datos SNIB2010-CONABIO proyectos No. EE005, BE012, U030 y K038. México, D.F.
Anoura geoffroyi	-12.37	-73.37	MSU Vertebrate Collection
Anoura geoffroyi	-12.36	-73.3	Velázquez, J. A. y F. J. Romero-Malpica. 1998. Análisis de la heterogeneidad ambiental y conectividad de las áreas naturales del sur del Valle de México. Universidad Nacional Autónoma de México. Facultad de Ciencias. Bases de datos SNIB2010-CONABIO proyecto No. B144. México, D.F.
Anoura geoffroyi	-12.36	-73.29	UCLA-Dickey
Anoura geoffroyi	-12.3333	-72.8333	Royal Ontario Museum: Vertebrate Palaeontology Comparative Osteology Collection - Royal Ontario Museum
Anoura geoffroyi	-12.1167	-76.9667
Anoura geoffroyi	-11.8833	-76.5333
Anoura geoffroyi	-11.2407	-75.5125
Anoura geoffroyi	-11.2333	-75.4833
Anoura geoffroyi	-10.567	-75.29
Anoura geoffroyi	-10.133	-71.217
Anoura geoffroyi	-9.805	-71.683
Anoura geoffroyi	-9.72448	-76.0661
Anoura geoffroyi	-9.705	-76.074
Anoura geoffroyi	-9.7	-76.033
Anoura geoffroyi	-9.68333	-76.1167
Anoura geoffroyi	-9.683	-76.117
Anoura geoffroyi	-9.683	-76.05
Anoura geoffroyi	-9.667	-76.05
Anoura geoffroyi	-9.65	-77.1833
Anoura geoffroyi	-9.633	-76.133
Anoura geoffroyi	-9.55	-77.1667
Anoura geoffroyi	-9.547	-77.631
Anoura geoffroyi	-9.32	-74.46
Anoura geoffroyi	-9.05	-77.625
Anoura geoffroyi	-8.217	-77.133
Anoura geoffroyi	-8.2	-77.167
Anoura geoffroyi	-8.2	-77.233
Anoura geoffroyi	-7.94859	-77.3789
Anoura geoffroyi	-7.533	-77.483
Anoura geoffroyi	-7.51667	-39.7167
Anoura geoffroyi	-6.82783	-77.913
Anoura geoffroyi	-6.75	-77.8
Anoura geoffroyi	-6.663	-77.777
Anoura geoffroyi	-6.487	-78.623
Anoura geoffroyi	-6.463	-78.751
Anoura geoffroyi	-5.96667	-77.9167
Anoura geoffroyi	-5.95	-79.783
Anoura geoffroyi	-5.93333	-78.1
Anoura geoffroyi	-5.83333	-77.6583
Anoura geoffroyi	-5.8	-79.5
Anoura geoffroyi	-5.725	-75.747
Anoura geoffroyi	-5.642	-78.212
Anoura geoffroyi	-5.566	-78.31
Anoura geoffroyi	-5.511	-78.337
Anoura geoffroyi	-5.444	-79.677
Anoura geoffroyi	-5.4	-79.6
Anoura geoffroyi	-5.4	-79.465
Anoura geoffroyi	-5.373	-79.555
Anoura geoffroyi	-5.333	-79.533
Anoura geoffroyi	-5.25	-79.4833
Anoura geoffroyi	-5.117	-79.383
Anoura geoffroyi	-5.099	-78.892
Anoura geoffroyi	-4.517	-79.517
Anoura geoffroyi	-4.45167	-78.1733
Anoura geoffroyi	-4.29694	-79.401
Anoura geoffroyi	-2.98	-79.63
Anoura geoffroyi	-2.23333	-78.4167
Anoura geoffroyi	-1.567	-80.717
Anoura geoffroyi	-1.45722	-78.1139
Anoura geoffroyi	-0.5864	-79.3647
Anoura geoffroyi	-0.017	-78.167
Anoura geoffroyi	0.50194	-77.2286
Anoura geoffroyi	0.5667	-76.8333
Anoura geoffroyi	0.58333	-77.1667
Anoura geoffroyi	0.74167	-72.4514
Anoura geoffroyi	0.81667	-77.25
Anoura geoffroyi	1.08333	-78.0167
Anoura geoffroyi	1.69722	-76.7447
Anoura geoffroyi	1.8	-75.9835
Anoura geoffroyi	1.87936	-76.6987
Anoura geoffroyi	1.88333	-76.2667
Anoura geoffroyi	2.26452	-73.7959
Anoura geoffroyi	2.61667	-76.6
Anoura geoffroyi	2.66667	-76.95
Anoura geoffroyi	3.00852	-74.1907
Anoura geoffroyi	3.43	-65.72
Anoura geoffroyi	3.5	-65.72
Anoura geoffroyi	3.87972	-76.4428
Anoura geoffroyi	3.94218	-73.7984
Anoura geoffroyi	4.1664	-74.5199
Anoura geoffroyi	4.1813	-74.5393
Anoura geoffroyi	4.2401	-74.576
Anoura geoffroyi	4.29175	-73.5894
Anoura geoffroyi	4.4167	-73.95
Anoura geoffroyi	4.42	-61.58
Anoura geoffroyi	4.6	-74.0833
Anoura geoffroyi	4.64238	-75.4806
Anoura geoffroyi	4.64479	-75.4615
Anoura geoffroyi	4.64502	-75.4693
Anoura geoffroyi	4.64593	-75.4644
Anoura geoffroyi	4.64644	-75.4645
Anoura geoffroyi	4.64644	-75.4642
Anoura geoffroyi	4.64829	-75.4448
Anoura geoffroyi	4.64909	-75.4439
Anoura geoffroyi	4.65019	-75.4426
Anoura geoffroyi	4.68481	-74.3883
Anoura geoffroyi	4.68757	-74.385
Anoura geoffroyi	4.68953	-74.3868
Anoura geoffroyi	4.72632	-75.5746
Anoura geoffroyi	4.81722	-75.5414
Anoura geoffroyi	4.87083	-75.5361
Anoura geoffroyi	5.03333	-74
Anoura geoffroyi	5.0475	-74.8008
Anoura geoffroyi	5.0475	-73.8008
Anoura geoffroyi	5.08444	-75.2936
Anoura geoffroyi	5.08819	-75.4058
Anoura geoffroyi	5.1	-67.75
Anoura geoffroyi	5.11222	-74.6111
Anoura geoffroyi	5.21667	-73.5333
Anoura geoffroyi	5.27	-60.73
Anoura geoffroyi	5.3	-62.1667
Anoura geoffroyi	5.3	-66.22
Anoura geoffroyi	5.4	-67.65
Anoura geoffroyi	5.55	-67.6
Anoura geoffroyi	5.58611	-74.1972
Anoura geoffroyi	5.60056	-75.9342
Anoura geoffroyi	5.63861	-73.5283
Anoura geoffroyi	5.6474	-75.8099
Anoura geoffroyi	5.66	-60.73
Anoura geoffroyi	5.67889	-73.4817
Anoura geoffroyi	5.82167	-73.1061
Anoura geoffroyi	5.87111	-73.1244
Anoura geoffroyi	5.94401	-74.8622
Anoura geoffroyi	5.98	-61.43
Anoura geoffroyi	6.00236	-74.8325
Anoura geoffroyi	6.09932	-73.2057
Anoura geoffroyi	6.17467	-73.4496
Anoura geoffroyi	6.28	-61.32
Anoura geoffroyi	6.29167	-66.6167
Anoura geoffroyi	6.29653	-73.1388
Anoura geoffroyi	6.38605	-73.3448
Anoura geoffroyi	6.41667	-73.1833
Anoura geoffroyi	6.46667	-76.0667
Anoura geoffroyi	6.5597	-75.8281
Anoura geoffroyi	6.82	-63.48
Anoura geoffroyi	7.10167	-72.2217
Anoura geoffroyi	7.12444	-72.2444
Anoura geoffroyi	7.855	-77.755
Anoura geoffroyi	8.62	-71.03
Anoura geoffroyi	8.63	-71.35
Anoura geoffroyi	8.68574	-82.9763
Anoura geoffroyi	8.83	-70.5
Anoura geoffroyi	8.85	-82.73
Anoura geoffroyi	8.8583	-82.7458
Anoura geoffroyi	8.8667	-82.7417
Anoura geoffroyi	8.89357	-82.6158
Anoura geoffroyi	8.89498	-82.6169
Anoura geoffroyi	9	-66.05
Anoura geoffroyi	9.1	-75.8
Anoura geoffroyi	9.45	-83.548
Anoura geoffroyi	9.487	-83.728
Anoura geoffroyi	9.49974	-83.7
Anoura geoffroyi	9.567	-83.717
Anoura geoffroyi	9.66	-84.11
Anoura geoffroyi	9.85	-83.4333
Anoura geoffroyi	9.868	-84.107
Anoura geoffroyi	9.9	-83.65
Anoura geoffroyi	9.92	-66.32
Anoura geoffroyi	9.94333	-84.06
Anoura geoffroyi	9.95	-84.05
Anoura geoffroyi	9.96883	-83.879
Anoura geoffroyi	9.98	-72.72
Anoura geoffroyi	10.167	-84.15
Anoura geoffroyi	10.2	-63.53
Anoura geoffroyi	10.2	-68.33
Anoura geoffroyi	10.25	-68.35
Anoura geoffroyi	10.28	-67.6
Anoura geoffroyi	10.28	-84.79
Anoura geoffroyi	10.3	-84.817
Anoura geoffroyi	10.3	-84.7
Anoura geoffroyi	10.3	-84.81
Anoura geoffroyi	10.35	-67.67
Anoura geoffroyi	10.46	-61.19
Anoura geoffroyi	10.4667	-61.2
Anoura geoffroyi	10.4679	-61.1996
Anoura geoffroyi	10.48	-66.27
Anoura geoffroyi	10.52	-66.63
Anoura geoffroyi	10.55	-66.87
Anoura geoffroyi	10.56	-61.26
Anoura geoffroyi	10.62	-63.02
Anoura geoffroyi	10.6833	-61.4
Anoura geoffroyi	10.6833	-61.3167
Anoura geoffroyi	10.6864	-61.2774
Anoura geoffroyi	10.7	-61.26
Anoura geoffroyi	10.7167	-61.25
Anoura geoffroyi	10.8	-61
Anoura geoffroyi	10.8167	-61.0333
Anoura geoffroyi	10.9069	-74.0464
Anoura geoffroyi	11.1098	-74.0744
Anoura geoffroyi	11.2	-68.62
Anoura geoffroyi	12.05	-61.74
Anoura geoffroyi	12.06	-61.7
Anoura geoffroyi	12.09	-61.74
Anoura geoffroyi	13.7358	-88.1851
Anoura geoffroyi	13.7562	-86.395
Anoura geoffroyi	13.8	-88.2333
Anoura geoffroyi	13.8528	-89.6297
Anoura geoffroyi	13.8667	-89.6167
Anoura geoffroyi	13.93	-86.11
Anoura geoffroyi	14.0667	-86.3667
Anoura geoffroyi	14.5047	-90.9569
Anoura geoffroyi	14.5211	-90.8797
Anoura geoffroyi	14.675	-91.545
Anoura geoffroyi	14.6789	-91.4922
Anoura geoffroyi	14.6881	-91.5467
Anoura geoffroyi	14.7181	-91.3256
Anoura geoffroyi	14.7245	-89.9411
Anoura geoffroyi	14.7261	-91.5317
Anoura geoffroyi	14.7485	-91.4799
Anoura geoffroyi	14.7494	-91.48
Anoura geoffroyi	14.9644	-91.8228
Anoura geoffroyi	15.084	-92.146
Anoura geoffroyi	15.094	-92.101
Anoura geoffroyi	15.1014	-90.3186
Anoura geoffroyi	15.117	-92.117
Anoura geoffroyi	15.12	-92.113
Anoura geoffroyi	15.121	-92.116
Anoura geoffroyi	15.134	-90.057
Anoura geoffroyi	15.1406	-89.6767
Anoura geoffroyi	15.158	-92.229
Anoura geoffroyi	15.2145	-90.18
Anoura geoffroyi	15.2369	-90.2339
Anoura geoffroyi	15.378	-92.509
Anoura geoffroyi	15.3828	-92.7203
Anoura geoffroyi	15.383	-92.72
Anoura geoffroyi	15.4	-92.58
Anoura geoffroyi	15.4053	-91.9625
Anoura geoffroyi	15.425	-92.343
Anoura geoffroyi	15.425	-92.342
Anoura geoffroyi	15.4386	-92.3475
Anoura geoffroyi	15.446	-92.519
Anoura geoffroyi	15.472	-92.408
Anoura geoffroyi	15.48	-91.18
Anoura geoffroyi	15.48	-90.37
Anoura geoffroyi	15.484	-92.487
Anoura geoffroyi	15.532	-92.894
Anoura geoffroyi	15.532	-92.892
Anoura geoffroyi	15.533	-92.717
Anoura geoffroyi	15.557	-92.52
Anoura geoffroyi	15.609	-92.678
Anoura geoffroyi	15.644	-92.741
Anoura geoffroyi	15.656	-92.767
Anoura geoffroyi	15.656	-92.821
Anoura geoffroyi	15.6564	-92.8211
Anoura geoffroyi	15.6564	-92.7669
Anoura geoffroyi	15.657	-92.808
Anoura geoffroyi	15.657	-92.807
Anoura geoffroyi	15.658	-92.141
Anoura geoffroyi	15.665	-92.755
Anoura geoffroyi	15.666	-92.835
Anoura geoffroyi	15.6667	-90
Anoura geoffroyi	15.667	-92.883
Anoura geoffroyi	15.67	-88.69
Anoura geoffroyi	15.672	-92.82
Anoura geoffroyi	15.813	-92.696
Anoura geoffroyi	15.817	-92.904
Anoura geoffroyi	15.818	-92.698
Anoura geoffroyi	15.823	-93.093
Anoura geoffroyi	15.867	-92.967
Anoura geoffroyi	15.9528	-96.4917
Anoura geoffroyi	15.953	-96.492
Anoura geoffroyi	15.9631	-91.5706
Anoura geoffroyi	15.9637	-91.5703
Anoura geoffroyi	15.993	-93.463
Anoura geoffroyi	15.996	-93.471
Anoura geoffroyi	16.0064	-91.4998
Anoura geoffroyi	16.0181	-96.5311
Anoura geoffroyi	16.0522	-96.5
Anoura geoffroyi	16.0597	-96.5056
Anoura geoffroyi	16.081	-91.734
Anoura geoffroyi	16.084	-91.727
Anoura geoffroyi	16.0925	-97.0822
Anoura geoffroyi	16.0925	-97.2194
Anoura geoffroyi	16.093	-97.082
Anoura geoffroyi	16.098	-91.694
Anoura geoffroyi	16.101	-91.771
Anoura geoffroyi	16.1058	-97.2444
Anoura geoffroyi	16.106	-91.707
Anoura geoffroyi	16.1061	-91.7072
Anoura geoffroyi	16.107	-91.764
Anoura geoffroyi	16.112	-91.725
Anoura geoffroyi	16.113	-91.728
Anoura geoffroyi	16.113	-91.729
Anoura geoffroyi	16.114	-91.719
Anoura geoffroyi	16.115	-91.729
Anoura geoffroyi	16.1228	-90.9308
Anoura geoffroyi	16.123	-90.968
Anoura geoffroyi	16.123	-91.714
Anoura geoffroyi	16.124	-91.705
Anoura geoffroyi	16.125	-93.655
Anoura geoffroyi	16.127	-91.725
Anoura geoffroyi	16.128	-91.786
Anoura geoffroyi	16.129	-91.791
Anoura geoffroyi	16.131	-91.732
Anoura geoffroyi	16.131	-91.739
Anoura geoffroyi	16.131	-91.726
Anoura geoffroyi	16.131	-91.731
Anoura geoffroyi	16.132	-91.729
Anoura geoffroyi	16.133	-91.725
Anoura geoffroyi	16.133	-91.727
Anoura geoffroyi	16.134	-91.727
Anoura geoffroyi	16.134	-91.728
Anoura geoffroyi	16.135	-91.726
Anoura geoffroyi	16.151	-93.588
Anoura geoffroyi	16.161	-93.589
Anoura geoffroyi	16.175	-93.589
Anoura geoffroyi	16.1986	-97.1272
Anoura geoffroyi	16.201	-93.582
Anoura geoffroyi	16.21	-93.591
Anoura geoffroyi	16.2286	-97.1611
Anoura geoffroyi	16.2319	-97.1333
Anoura geoffroyi	16.232	-97.133
Anoura geoffroyi	16.245	-92.3506
Anoura geoffroyi	16.2472	-97.1836
Anoura geoffroyi	16.272	-96.978
Anoura geoffroyi	16.2722	-96.9778
Anoura geoffroyi	16.275	-93.726
Anoura geoffroyi	16.298	-96.583
Anoura geoffroyi	16.31	-91.98
Anoura geoffroyi	16.315	-91.981
Anoura geoffroyi	16.341	-93.726
Anoura geoffroyi	16.355	-93.738
Anoura geoffroyi	16.358	-93.894
Anoura geoffroyi	16.377	-94.136
Anoura geoffroyi	16.407	-93.991
Anoura geoffroyi	16.4247	-97.0822
Anoura geoffroyi	16.425	-97.082
Anoura geoffroyi	16.4531	-97.0192
Anoura geoffroyi	16.4536	-97.0072
Anoura geoffroyi	16.489	-94.095
Anoura geoffroyi	16.4892	-94.0947
Anoura geoffroyi	16.4989	-92.4911
Anoura geoffroyi	16.499	-92.491
Anoura geoffroyi	16.5	-92.506
Anoura geoffroyi	16.52	-92.5
Anoura geoffroyi	16.5281	-92.5017
Anoura geoffroyi	16.53	-92.528
Anoura geoffroyi	16.542	-92.504
Anoura geoffroyi	16.5586	-92.495
Anoura geoffroyi	16.559	-92.828
Anoura geoffroyi	16.567	-94.168
Anoura geoffroyi	16.576	-94.172
Anoura geoffroyi	16.5819	-94.1739
Anoura geoffroyi	16.5922	-94.2089
Anoura geoffroyi	16.5922	-94.2089
Anoura geoffroyi	16.5956	-95.7733
Anoura geoffroyi	16.596	-95.773
Anoura geoffroyi	16.599	-93.514
Anoura geoffroyi	16.603	-92.52
Anoura geoffroyi	16.6125	-92.5086
Anoura geoffroyi	16.6564	-91.625
Anoura geoffroyi	16.67	-92.628
Anoura geoffroyi	16.682	-93.167
Anoura geoffroyi	16.6847	-92.6922
Anoura geoffroyi	16.691	-92.9
Anoura geoffroyi	16.703	-93.734
Anoura geoffroyi	16.7036	-94.3178
Anoura geoffroyi	16.707	-92.892
Anoura geoffroyi	16.719	-93.099
Anoura geoffroyi	16.727	-92.817
Anoura geoffroyi	16.727	-92.717
Anoura geoffroyi	16.7381	-93.1167
Anoura geoffroyi	16.739	-91.796
Anoura geoffroyi	16.762	-92.934
Anoura geoffroyi	16.827	-99.805
Anoura geoffroyi	16.8272	-99.8047
Anoura geoffroyi	16.828	-93.095
Anoura geoffroyi	16.835	-93.075
Anoura geoffroyi	16.839	-93.114
Anoura geoffroyi	16.84	-93.15
Anoura geoffroyi	16.841	-93.132
Anoura geoffroyi	16.844	-93.014
Anoura geoffroyi	16.854	-93.032
Anoura geoffroyi	16.856	-93.039
Anoura geoffroyi	16.86	-93.124
Anoura geoffroyi	16.866	-93.449
Anoura geoffroyi	16.867	-93.453
Anoura geoffroyi	16.869	-93.274
Anoura geoffroyi	16.87	-92.451
Anoura geoffroyi	16.878	-93.183
Anoura geoffroyi	16.879	-93.456
Anoura geoffroyi	16.89	-91.114
Anoura geoffroyi	16.891	-92.112
Anoura geoffroyi	16.898	-93.584
Anoura geoffroyi	16.899	-92.494
Anoura geoffroyi	16.9	-93.3025
Anoura geoffroyi	16.901	-93.124
Anoura geoffroyi	16.9019	-93.38
Anoura geoffroyi	16.906	-93.345
Anoura geoffroyi	16.907	-93.268
Anoura geoffroyi	16.9225	-92.4439
Anoura geoffroyi	16.9331	-92.4331
Anoura geoffroyi	16.948	-93.689
Anoura geoffroyi	16.955	-92.416
Anoura geoffroyi	16.959	-93.671
Anoura geoffroyi	16.976	-93.667
Anoura geoffroyi	17	-93.617
Anoura geoffroyi	17.001	-92
Anoura geoffroyi	17.018	-97.8
Anoura geoffroyi	17.0181	-97.7997
Anoura geoffroyi	17.032	-93.133
Anoura geoffroyi	17.0656	-92.8125
Anoura geoffroyi	17.066	-92.812
Anoura geoffroyi	17.086	-93.125
Anoura geoffroyi	17.0936	-97.8631
Anoura geoffroyi	17.101	-93.118
Anoura geoffroyi	17.103	-93.111
Anoura geoffroyi	17.104	-94.122
Anoura geoffroyi	17.112	-93.136
Anoura geoffroyi	17.116	-93.101
Anoura geoffroyi	17.1408	-96.0494
Anoura geoffroyi	17.141	-96.181
Anoura geoffroyi	17.145	-96.021
Anoura geoffroyi	17.161	-96.662
Anoura geoffroyi	17.162	-92.112
Anoura geoffroyi	17.17	-93.153
Anoura geoffroyi	17.172	-92.898
Anoura geoffroyi	17.18	-92.905
Anoura geoffroyi	17.181	-92.901
Anoura geoffroyi	17.184	-93.118
Anoura geoffroyi	17.1858	-100.67
Anoura geoffroyi	17.186	-100.67
Anoura geoffroyi	17.2	-92.942
Anoura geoffroyi	17.2	-92.94
Anoura geoffroyi	17.2003	-92.9422
Anoura geoffroyi	17.201	-92.941
Anoura geoffroyi	17.206	-92.939
Anoura geoffroyi	17.2078	-100.644
Anoura geoffroyi	17.221	-100.63
Anoura geoffroyi	17.2231	-95.0417
Anoura geoffroyi	17.2372	-97.7047
Anoura geoffroyi	17.261	-92.119
Anoura geoffroyi	17.2778	-92.3167
Anoura geoffroyi	17.278	-92.317
Anoura geoffroyi	17.342	-100.252
Anoura geoffroyi	17.351	-93.01
Anoura geoffroyi	17.356	-96.424
Anoura geoffroyi	17.364	-92.87
Anoura geoffroyi	17.408	-96.496
Anoura geoffroyi	17.429	-96.507
Anoura geoffroyi	17.437	-100.197
Anoura geoffroyi	17.44	-96.5
Anoura geoffroyi	17.484	-100.184
Anoura geoffroyi	17.484	-100.164
Anoura geoffroyi	17.507	-99.735
Anoura geoffroyi	17.522	-97.783
Anoura geoffroyi	17.525	-99.675
Anoura geoffroyi	17.536	-99.651
Anoura geoffroyi	17.542	-99.658
Anoura geoffroyi	17.542	-99.725
Anoura geoffroyi	17.542	-99.692
Anoura geoffroyi	17.547	-99.626
Anoura geoffroyi	17.547	-96.847
Anoura geoffroyi	17.551	-99.669
Anoura geoffroyi	17.557	-99.726
Anoura geoffroyi	17.558	-99.692
Anoura geoffroyi	17.559	-99.705
Anoura geoffroyi	17.564	-100.278
Anoura geoffroyi	17.565	-99.769
Anoura geoffroyi	17.566	-99.686
Anoura geoffroyi	17.566	-99.718
Anoura geoffroyi	17.575	-99.692
Anoura geoffroyi	17.589	-99.686
Anoura geoffroyi	17.6094	-101.438
Anoura geoffroyi	17.63	-96.34
Anoura geoffroyi	17.631	-99.608
Anoura geoffroyi	17.651	-96.357
Anoura geoffroyi	17.66	-96.342
Anoura geoffroyi	17.662	-97.474
Anoura geoffroyi	17.663	-99.825
Anoura geoffroyi	17.7086	-101.623
Anoura geoffroyi	17.74	-99.52
Anoura geoffroyi	17.816	-96.059
Anoura geoffroyi	17.823	-99.865
Anoura geoffroyi	17.823	-99.866
Anoura geoffroyi	17.94	-96.18
Anoura geoffroyi	18.125	-71.6
Anoura geoffroyi	18.197	-99.777
Anoura geoffroyi	18.1972	-99.7772
Anoura geoffroyi	18.24	-99.661
Anoura geoffroyi	18.255	-96.795
Anoura geoffroyi	18.315	-99.93
Anoura geoffroyi	18.3153	-99.93
Anoura geoffroyi	18.385	-99.974
Anoura geoffroyi	18.385	-99.9739
Anoura geoffroyi	18.4678	-99.9192
Anoura geoffroyi	18.468	-99.919
Anoura geoffroyi	18.48	-99.88
Anoura geoffroyi	18.4839	-99.8881
Anoura geoffroyi	18.484	-99.888
Anoura geoffroyi	18.542	-100.126
Anoura geoffroyi	18.5564	-99.6033
Anoura geoffroyi	18.576	-97.925
Anoura geoffroyi	18.5764	-97.925
Anoura geoffroyi	18.577	-99.607
Anoura geoffroyi	18.5875	-98.0611
Anoura geoffroyi	18.588	-98.061
Anoura geoffroyi	18.592	-99.555
Anoura geoffroyi	18.6194	-95.0719
Anoura geoffroyi	18.684	-100.045
Anoura geoffroyi	18.692	-99.621
Anoura geoffroyi	18.7183	-99.6064
Anoura geoffroyi	18.732	-103.719
Anoura geoffroyi	18.733	-99.583
Anoura geoffroyi	18.737	-99.598
Anoura geoffroyi	18.742	-99.626
Anoura geoffroyi	18.787	-99.633
Anoura geoffroyi	18.8056	-102.925
Anoura geoffroyi	18.837	-99.905
Anoura geoffroyi	18.863	-100.45
Anoura geoffroyi	18.876	-98.106
Anoura geoffroyi	18.892	-98.729
Anoura geoffroyi	18.892	-98.572
Anoura geoffroyi	18.8969	-97.0128
Anoura geoffroyi	18.918	-99.493
Anoura geoffroyi	18.918	-99.159
Anoura geoffroyi	18.928	-103
Anoura geoffroyi	18.936	-98.97
Anoura geoffroyi	18.9364	-98.9703
Anoura geoffroyi	18.938	-99.499
Anoura geoffroyi	18.97	-99.339
Anoura geoffroyi	18.971	-100.092
Anoura geoffroyi	18.974	-99.249
Anoura geoffroyi	18.9744	-99.2489
Anoura geoffroyi	18.976	-99.162
Anoura geoffroyi	18.976	-99.092
Anoura geoffroyi	18.9764	-99.0917
Anoura geoffroyi	18.9962	-99.0603
Anoura geoffroyi	19.019	-99.099
Anoura geoffroyi	19.0239	-99.0567
Anoura geoffroyi	19.024	-99.057
Anoura geoffroyi	19.0356	-99.0764
Anoura geoffroyi	19.061	-98.836
Anoura geoffroyi	19.118	-100.031
Anoura geoffroyi	19.158	-98.841
Anoura geoffroyi	19.165	-100.1
Anoura geoffroyi	19.18	-96.15
Anoura geoffroyi	19.2511	-100.228
Anoura geoffroyi	19.261	-100.263
Anoura geoffroyi	19.268	-100.263
Anoura geoffroyi	19.268	-100.231
Anoura geoffroyi	19.2906	-103.922
Anoura geoffroyi	19.305	-103.935
Anoura geoffroyi	19.3087	-103.922
Anoura geoffroyi	19.3153	-103.934
Anoura geoffroyi	19.318	-96.759
Anoura geoffroyi	19.3203	-103.76
Anoura geoffroyi	19.3338	-103.938
Anoura geoffroyi	19.3338	-103.907
Anoura geoffroyi	19.37	-103.01
Anoura geoffroyi	19.3856	-96.9808
Anoura geoffroyi	19.386	-96.981
Anoura geoffroyi	19.3861	-104.051
Anoura geoffroyi	19.4014	-96.9939
Anoura geoffroyi	19.403	-96.984
Anoura geoffroyi	19.403	-97.008
Anoura geoffroyi	19.4092	-103.973
Anoura geoffroyi	19.4178	-96.9986
Anoura geoffroyi	19.418	-96.999
Anoura geoffroyi	19.4195	-103.698
Anoura geoffroyi	19.425	-104.023
Anoura geoffroyi	19.427	-102.094
Anoura geoffroyi	19.429	-102.111
Anoura geoffroyi	19.4333	-103.867
Anoura geoffroyi	19.4481	-103.719
Anoura geoffroyi	19.45	-96.934
Anoura geoffroyi	19.46	-96.985
Anoura geoffroyi	19.497	-103.698
Anoura geoffroyi	19.5167	-103.556
Anoura geoffroyi	19.5167	-103.584
Anoura geoffroyi	19.529	-105.071
Anoura geoffroyi	19.5292	-105.071
Anoura geoffroyi	19.576	-96.91
Anoura geoffroyi	19.5764	-96.9097
Anoura geoffroyi	19.582	-96.942
Anoura geoffroyi	19.6101	-103.609
Anoura geoffroyi	19.65	-100.45
Anoura geoffroyi	19.6731	-103.554
Anoura geoffroyi	19.738	-99.332
Anoura geoffroyi	19.7383	-99.3325
Anoura geoffroyi	19.74	-103.74
Anoura geoffroyi	19.754	-99.553
Anoura geoffroyi	19.84	-103.75
Anoura geoffroyi	19.935	-99.493
Anoura geoffroyi	20.0517	-97.6194
Anoura geoffroyi	20.052	-97.619
Anoura geoffroyi	20.13	-104.76
Anoura geoffroyi	20.15	-104.81
Anoura geoffroyi	20.16	-104.69
Anoura geoffroyi	20.18	-104.81
Anoura geoffroyi	20.336	-98.247
Anoura geoffroyi	20.36	-104.356
Anoura geoffroyi	20.3991	-105.073
Anoura geoffroyi	20.408	-98.201
Anoura geoffroyi	20.409	-100.101
Anoura geoffroyi	20.594	-101.645
Anoura geoffroyi	20.756	-98.808
Anoura geoffroyi	20.8	-103.34
Anoura geoffroyi	20.92	-103.43
Anoura geoffroyi	21.127	-99.666
Anoura geoffroyi	21.266	-99.195
Anoura geoffroyi	21.3076	-100.056
Anoura geoffroyi	21.403	-99.009
Anoura geoffroyi	21.45	-105.07
Anoura geoffroyi	21.477	-104.948
Anoura geoffroyi	21.9189	-104.998
Anoura geoffroyi	21.94	-104.97
Anoura geoffroyi	22.0829	-98.9829
Anoura geoffroyi	22.126	-99.428
Anoura geoffroyi	22.1914	-104.669
Anoura geoffroyi	22.58	-105.26
Anoura geoffroyi	22.6364	-105.319
Anoura geoffroyi	22.6453	-105.235
Anoura geoffroyi	23.03	-105.72
Anoura geoffroyi	23.0461	-99.1542
Anoura geoffroyi	23.095	-99.209
Anoura geoffroyi	23.2536	-106.116
Anoura geoffroyi	23.42	-105.85
Anoura geoffroyi	23.43	-105.85
Anoura geoffroyi	23.44	-105.84
Anoura geoffroyi	23.467	-104.367
Anoura geoffroyi	23.5709	-103.178
Anoura geoffroyi	24.927	-106.411
Anoura geoffroyi	24.929	-106.414
Anoura geoffroyi	25.66	-107.64
Anoura geoffroyi	27.3402	-109.745
Choeroniscus godmani	-1.1167	-76.95	DATASET
Choeroniscus godmani	1.56666	-58.6833	MVZ Mammal Collection (Arctos)
Choeroniscus godmani	2.83333	-59.5167	RECORDS
Choeroniscus godmani	3.00852	-74.1907	3 records from this dataset included at time of download
Choeroniscus godmani	3.25	-59.25	IDENTIFIER
Choeroniscus godmani	3.83147	-76.2979	doi:10.15468/uwudf9
Choeroniscus godmani	3.96541	-73.0502	CITATION
Choeroniscus godmani	4.06256	-73.5151	Museum of Vertebrate Zoology (MVZ), University of California, Berkeley
Choeroniscus godmani	4.15333	-73.635	DATASET
Choeroniscus godmani	4.54	-56.93	KUBI Mammalogy Collection
Choeroniscus godmani	4.61361	-75.9086	RECORDS
Choeroniscus godmani	4.89806	-74.4369	8 records from this dataset included at time of download
Choeroniscus godmani	5.03391	-74.4938	IDENTIFIER
Choeroniscus godmani	5.67	-57.8644	doi:10.15468/a3woj7
Choeroniscus godmani	6.03333	-58.2833	CITATION
Choeroniscus godmani	6.28	-61.32	KU Mammal Collection
Choeroniscus godmani	6.89325	-73.2041	DATASET
Choeroniscus godmani	7	-62.25	Mamíferos de la colección del Instituto Alexander von Humboldt
Choeroniscus godmani	7.27342	-73.1589	RECORDS
Choeroniscus godmani	7.3714	-60.4958	2 records from this dataset included at time of download
Choeroniscus godmani	7.75	-68.83	IDENTIFIER
Choeroniscus godmani	9.83414	-83.5167	doi:10.15468/rnk0vw
Choeroniscus godmani	9.84666	-83.5962	CITATION
Choeroniscus godmani	9.85114	-83.9164	DATASET
Choeroniscus godmani	9.90113	-83.6497	CNMA/Colección Nacional de mamíferos
Choeroniscus godmani	9.91813	-83.5497	RECORDS
Choeroniscus godmani	9.94446	-84.0597	2 records from this dataset included at time of download
Choeroniscus godmani	10.3011	-84.8097	IDENTIFIER
Choeroniscus godmani	10.3333	-85.2	doi:10.15468/rchosl
Choeroniscus godmani	10.352	-85.1	CITATION
Choeroniscus godmani	10.4064	-85.1896	CNMA, Portal UNIBIO, Instituto de Biología, Universidad Nacional Autónoma de México, http://www.unibio.unam.mx consultada el dd/mm/yy.
Choeroniscus godmani	10.417	-85.2	DATASET
Choeroniscus godmani	10.58	-68.25	TTU Mammals Collection
Choeroniscus godmani	11.2622	-85.7964	RECORDS
Choeroniscus godmani	11.3227	-85.8667	19 records from this dataset included at time of download
Choeroniscus godmani	11.4957	-85.8303	IDENTIFIER
Choeroniscus godmani	12.541	-87.1698	doi:10.15468/yocqyp
Choeroniscus godmani	12.611	-85.5198	CITATION
Choeroniscus godmani	13.001	-85.9198	TTU Mammals Collection
Choeroniscus godmani	13.0084	-86.3777	DATASET
Choeroniscus godmani	13.3	-86.16	Estacion Biologica Donana - CSIC, Mammal Collection
Choeroniscus godmani	13.3167	-88.3	RECORDS
Choeroniscus godmani	13.4667	-88.1833	2 records from this dataset included at time of download
Choeroniscus godmani	13.6228	-88.8519	IDENTIFIER
Choeroniscus godmani	13.7	-89.2	doi:10.15468/fwrsxr
Choeroniscus godmani	13.8528	-89.6297	CITATION
Choeroniscus godmani	14.0708	-90.4482	Biological Station of Doñana (CSIC): Estacion Biologica Donana - CSIC, Mammal Collection
Choeroniscus godmani	14.2101	-87.2111	DATASET
Choeroniscus godmani	15.2145	-90.18	UCLA Donald R. Dickey Bird and Mammal Collection
Choeroniscus godmani	15.2872	-92.3047	RECORDS
Choeroniscus godmani	15.3433	-92.3628	2 records from this dataset included at time of download
Choeroniscus godmani	15.532	-92.894	IDENTIFIER
Choeroniscus godmani	15.533	-92.717	doi:10.15468/qv6cxl
Choeroniscus godmani	15.543	-93.254	CITATION
Choeroniscus godmani	15.5586	-93.0661	UCLA Donald R. Dickey Bird and Mammal Collection
Choeroniscus godmani	15.683	-87.55	DATASET
Choeroniscus godmani	15.687	-93.209	WNMU Mammal Collection (Arctos)
Choeroniscus godmani	15.6875	-93.2091	RECORDS
Choeroniscus godmani	15.802	-93.069	2 records from this dataset included at time of download
Choeroniscus godmani	15.823	-93.093	IDENTIFIER
Choeroniscus godmani	16.0219	-91.5514	doi:10.15468/gcld3d
Choeroniscus godmani	16.093	-91.092	CITATION
Choeroniscus godmani	16.125	-93.655	Western New Mexico University Mammal Collection
Choeroniscus godmani	16.193	-91.31	DATASET
Choeroniscus godmani	16.193	-91.309	Collection Mammalia SMF
Choeroniscus godmani	16.195	-91.31	RECORDS
Choeroniscus godmani	16.2	-91.313	2 records from this dataset included at time of download
Choeroniscus godmani	16.201	-91.307	IDENTIFIER
Choeroniscus godmani	16.202	-91.31	doi:10.15468/igaciv
Choeroniscus godmani	16.202	-91.308	CITATION
Choeroniscus godmani	16.203	-91.299	Senckenberg: Collection Mammalia SMF
Choeroniscus godmani	16.203	-91.308	DATASET
Choeroniscus godmani	16.371	-94.21	CNMA/Colección de Mamíferos de la Estación de Biología Los Tuxtlas
Choeroniscus godmani	16.377	-94.136	RECORDS
Choeroniscus godmani	16.407	-93.991	1 records from this dataset included at time of download
Choeroniscus godmani	16.7333	-95.0417	IDENTIFIER
Choeroniscus godmani	16.812	-93.102	doi:10.15468/ytci3u
Choeroniscus godmani	16.9326	-93.5401	CITATION
Choeroniscus godmani	17.043	-94.864	MAMIFTUXTLAS, Portal UNIBIO, Instituto de Biología, Universidad Nacional Autónoma de México, http://www.unibio.unam.mx consultada el dd/mm/yy.
Choeroniscus godmani	17.2485	-100.347	DATASET
Choeroniscus godmani	17.49	-92.026	AMNH Mammal Collections
Choeroniscus godmani	17.5307	-93.08	RECORDS
Choeroniscus godmani	17.547	-93.116	14 records from this dataset included at time of download
Choeroniscus godmani	17.5488	-92.9375	IDENTIFIER
Choeroniscus godmani	18.419	-95.1	doi:10.15468/wu3poe
Choeroniscus godmani	18.4785	-95.1136	CITATION
Choeroniscus godmani	18.504	-95.035	AMNH Mammal Collection
Choeroniscus godmani	18.61	-95.32	DATASET
Choeroniscus godmani	19.385	-96.962	Quirópteros del Parque Natural Regional El Vínculo y su zona de amortiguación (Buga, Valle del Cauca, Colombia)
Choeroniscus godmani	19.389	-105.011	RECORDS
Choeroniscus godmani	19.3906	-104.97	1 records from this dataset included at time of download
Choeroniscus godmani	19.4	-104.975	IDENTIFIER
Choeroniscus godmani	19.456	-105.029	doi:10.15468/jsh4gv
Choeroniscus godmani	21.4833	-105.197	CITATION
Choeroniscus godmani	22.1914	-104.669	Arenas, D., Giraldo, A. (2013). Chiropteros en el Parque Natural Regional El Vínculo y su zona de amortiguación (Buga, Valle del Cauca), 624 registros, En línea, http://ipt.sibcolombia.net/valle/resource.do?r=chiropteros_vinculo, publicado el 10/09/2013.
Choeroniscus godmani	23.9404	-106.43	DATASET
Musonycteris harrisoni	17.2078	-100.644	Colección de Tejidos del Instituto Alexander Von Humboldt
Musonycteris harrisoni	17.208	-100.644	RECORDS
Musonycteris harrisoni	17.8158	-99.5594	1 records from this dataset included at time of download
Musonycteris harrisoni	18.7138	-103.719	IDENTIFIER
Musonycteris harrisoni	18.732	-103.719	doi:10.15468/vx2b8p
Musonycteris harrisoni	18.77	-103.16	CITATION
Musonycteris harrisoni	18.822	-100.148	Instituto de Investigación de Recursos Biológicos Alexander von Humboldt. 2014. Colección de Tejidos del Instituto Alexander von Humboldt, 15762 Registros, aportados por el Instituto de Investigación de Recursos Biológicos Alexander von Humboldt. Palmira, Colombia, En linea http://ipt.sibcolombia.net/iavh/manage/resourse.do?r=iavh-ct, publicado el 28/03/2014.
Musonycteris harrisoni	19.0833	-103.833	DATASET
Musonycteris harrisoni	19.1278	-104.461	Geographically tagged INSDC sequences
Musonycteris harrisoni	19.1347	-103.899	RECORDS
Musonycteris harrisoni	19.16	-103.92	1 records from this dataset included at time of download
Musonycteris harrisoni	19.1708	-103.861	IDENTIFIER
Musonycteris harrisoni	19.171	-103.861	doi:10.15468/cndomv
Musonycteris harrisoni	19.2114	-103.976	CITATION
Musonycteris harrisoni	19.2386	-104.496	European Molecular Biology Laboratory (EMBL): Geographically tagged INSDC sequences
Musonycteris harrisoni	19.3153	-103.934	DATASET
Musonycteris harrisoni	19.391	-105.024	MSB Mammal Collection (Arctos)
Musonycteris harrisoni	19.4	-105.016	RECORDS
Musonycteris harrisoni	19.528	-105.029	3 records from this dataset included at time of download
Musonycteris harrisoni	19.9408	-105.249	IDENTIFIER
Anoura latidens	5.07	-59.87	doi:10.15468/oirgxw
Anoura latidens	6.05	-60.65	CITATION
Anoura latidens	10.55	-66.87	Division of Mammals, Museum of Southwestern Biology (MSB)
Anoura latidens	10.25	-68.35	DATASET
Anoura latidens	10.35	-67.67	Biodiversity Research and Teaching Collections - TCWC Vertebrates
Anoura latidens	5.3	-66.22	RECORDS
Anoura latidens	6.28	-61.32	19 records from this dataset included at time of download
Anoura latidens	5.98	-61.43	IDENTIFIER
Anoura latidens	7.5	-65.78	doi:10.15468/szomia
Anoura latidens	10.03	-69.43	CITATION
Anoura latidens	10.53	-66.9	Biodiversity Research and Teaching Collections, Department of Wildlife and Fisheries Sciences, Texas A&M University, College Station, TX, USA.
Anoura latidens	10.62	-63.02	DATASET
Anoura latidens	10.28	-67.6	UTEP Vertebrates
Anoura latidens	5.27	-60.73	RECORDS
Anoura latidens	-12.865	-73.513	2 records from this dataset included at time of download
Anoura latidens	5.13	-66.27	IDENTIFIER
Anoura latidens	6.25039	-73.2159	doi:10.15468/bbj8ad
Anoura latidens	11.2	-68.62	CITATION
Anoura latidens	10.2	-63.53	Laboratory for Environmental Biology, Centennial Museum, University of Texas at El Paso
Anoura latidens	8.83	-70.5	DATASET
Anoura latidens	0.53333	-65.5667	Mammalogy Collection - Royal Ontario Museum
Anoura latidens	10.55	-66.9	RECORDS
Anoura latidens	10.03	-72.72	7 records from this dataset included at time of download
Glossophaga leachii	8.81525	-82.9667	IDENTIFIER
Glossophaga leachii	8.93333	-79.55	doi:10.15468/2rlrvh
Glossophaga leachii	8.95	-79.55	CITATION
Glossophaga leachii	8.96667	-79.55	Royal Ontario Museum: Mammalogy Collection - Royal Ontario Museum
Glossophaga leachii	9	-79.6	DATASET
Glossophaga leachii	9.25361	-83.5326	Instituto de ciencias naturales
Glossophaga leachii	9.82443	-83.4591	RECORDS
Glossophaga leachii	9.8333	-75.5	3 records from this dataset included at time of download
Glossophaga leachii	9.91669	-84.1333	IDENTIFIER
Glossophaga leachii	9.93333	-84.0333	doi:10.15468/ddtrfz
Glossophaga leachii	9.943	-84.06	CITATION
Glossophaga leachii	9.95	-84	Instituto de Ciencias Naturales: Instituto de ciencias naturales
Glossophaga leachii	9.964	-83.179	DATASET
Glossophaga leachii	9.96667	-83.1667	Colección nacional de zoología
Glossophaga leachii	10.018	-84.692	RECORDS
Glossophaga leachii	10.15	-83.7	1 records from this dataset included at time of download
Glossophaga leachii	10.3	-84.7	IDENTIFIER
Glossophaga leachii	10.3	-85.8	doi:10.15468/wha8lh
Glossophaga leachii	10.3667	-84.9667	CITATION
Glossophaga leachii	10.43	-84	Museo Nacional de Costa Rica: Colección nacional de zoología
Glossophaga leachii	10.52	-85.24	DATASET
Glossophaga leachii	10.93	-85.31	USAC Mammals Collection
Glossophaga leachii	11.34	-85.76	RECORDS
Glossophaga leachii	11.53	-85.7	1 records from this dataset included at time of download
Glossophaga leachii	11.53	-85.64	IDENTIFIER
Glossophaga leachii	11.98	-85.43	doi:10.15468/16fwgc
Glossophaga leachii	12.11	-86.3	CITATION
Glossophaga leachii	12.12	-86.16	Mammals Collections, Museo de Historia Natural, Escuela de Biología, Universidad de San Carlos de Guatemala. Calle Mariscal Cruz 1-56 zona 10, Guatemala City, Guatemala, Central America
Glossophaga leachii	12.41	-85.84
Glossophaga leachii	13.4167	-87.8	Instituto de Investigación de Recursos Biológicos Alexander von Humboldt. 2012. Mamíferos de la colección del Instituto Alexander von Humboldt. Instituto de Investigación de Recursos Biológicos Alexander von Humboldt, Villa de Leyva, Colombia
Glossophaga leachii	13.42	-86.26	DATASET
Glossophaga leachii	13.5	-87.7333	Rapid Assessment Program (RAP) Biodiversity Survey Database
Glossophaga leachii	13.5833	-88.0667	RECORDS
Glossophaga leachii	13.6167	-88.0667	1 records from this dataset included at time of download
Glossophaga leachii	13.7	-89.2	IDENTIFIER
Glossophaga leachii	13.753	-86.3925	doi:10.15468/tsrjm0
Glossophaga leachii	13.8	-90	CITATION
Glossophaga leachii	14.22	-89.7	Conservation International: Rapid Assessment Program (RAP) Biodiversity Survey Database
Glossophaga leachii	14.25	-89.7167	DATASET
Glossophaga leachii	14.2833	-89.9	Colección de mamíferos del Museo de Historia Natural de la Pontificia Universidad Javeriana
Glossophaga leachii	14.5333	-91.25	RECORDS
Glossophaga leachii	14.62	-90.49	4 records from this dataset included at time of download
Glossophaga leachii	14.6881	-91.5467	IDENTIFIER
Glossophaga leachii	14.9167	-90.1	doi:10.15468/5ofbch
Glossophaga leachii	14.9256	-90.0403	CITATION
Glossophaga leachii	14.9394	-89.9689	Pontificia Universidad Javeriana (2015-). Colección de mamíferos del Museo de Historia Natural de la Pontificia Universidad Javeriana, 1.808 registros, En línea, http://ipt.sibcolombia.net/sib/resource.do?r=puj-009-mamiferos, versión 1.0 ( actualizado el 22/06/2015).
Glossophaga leachii	15.0737	-89.7167	DATASET
Glossophaga leachii	15.153	-92.421	iNaturalist research-grade observations
Glossophaga leachii	15.162	-92.439	RECORDS
Glossophaga leachii	15.246	-92.594	2 records from this dataset included at time of download
Glossophaga leachii	15.251	-92.645	IDENTIFIER
Glossophaga leachii	15.285	-92.357	doi:10.15468/ab3s5x
Glossophaga leachii	15.325	-92.287	CITATION
Glossophaga leachii	15.4072	-88.6959	iNaturalist.org: iNaturalist research-grade observations
Glossophaga leachii	15.424	-92.892	DATASET
Glossophaga leachii	15.532	-92.892	NMNH occurrence DwC-A
Glossophaga leachii	15.54	-92.892	RECORDS
Glossophaga leachii	15.543	-93.254	23 records from this dataset included at time of download
Glossophaga leachii	15.549	-92.892	IDENTIFIER
Glossophaga leachii	15.568	-92.893	doi:10.15468/dipjcr
Glossophaga leachii	15.672	-92.82	CITATION
Glossophaga leachii	15.6833	-88.6333	National Museum of Natural History, Smithsonian Institution: NMNH occurrence DwC-A
Glossophaga leachii	15.6853	-88.645	DATASET
Glossophaga leachii	15.718	-96.306	Colección de mamíferos de la Universidad del Valle
Glossophaga leachii	15.722	-96.306	RECORDS
Glossophaga leachii	15.7792	-91.7881	1 records from this dataset included at time of download
Glossophaga leachii	15.862	-91.948	IDENTIFIER
Glossophaga leachii	15.8936	-97.0783	doi:10.15468/zrpwnn
Glossophaga leachii	15.894	-97.078	CITATION
Glossophaga leachii	15.926	-93.681	Universidad del Valle (2014 -). Colección de mamíferos de la Universidad del Valle, 5477 registros, aportados por Giraldo-López, A. (Curador de la Colección, Contacto del recurso, Proveedor de los Metadatos), Arenas, D. (Creador del recurso), En línea, http://ipt.sibcolombia.net/valle/resource.do?r=coleccion-mamiferos-univalle, versión 2 (actualizado el 30/09/2014).
Glossophaga leachii	15.9264	-93.6814	DATASET
Glossophaga leachii	15.937	-92.17	UMMZ Mammal Collection
Glossophaga leachii	15.938	-92.469	RECORDS
Glossophaga leachii	15.975	-93.588	5 records from this dataset included at time of download
Glossophaga leachii	15.982	-92.008	IDENTIFIER
Glossophaga leachii	16.0022	-93.5433	doi:10.15468/dx3rcj
Glossophaga leachii	16.0036	-93.6686	CITATION
Glossophaga leachii	16.006	-93.669	UMMZ Mammal Collection
Glossophaga leachii	16.018	-93.758	DATASET
Glossophaga leachii	16.0219	-93.6833	LACM Vertebrate Collection
Glossophaga leachii	16.028	-92.324	RECORDS
Glossophaga leachii	16.032	-93.642	13 records from this dataset included at time of download
Glossophaga leachii	16.0606	-93.7833	IDENTIFIER
Glossophaga leachii	16.061	-93.783	doi:10.15468/77rmwd
Glossophaga leachii	16.092	-93.753	CITATION
Glossophaga leachii	16.1228	-90.9308	Natural History Museum of Los Angeles County: LACM Vertebrate Collection
Glossophaga leachii	16.123	-90.968	DATASET
Glossophaga leachii	16.123	-90.931	Natural History Museum (London) Collection Specimens
Glossophaga leachii	16.175	-93.589	RECORDS
Glossophaga leachii	16.21	-93.591	2 records from this dataset included at time of download
Glossophaga leachii	16.233	-93.272	IDENTIFIER
Glossophaga leachii	16.2406	-93.7008	doi:10.5519/0002965
Glossophaga leachii	16.241	-93.701	CITATION
Glossophaga leachii	16.315	-91.981	Natural History Museum (2015): Collection specimens data.nhm.ac.uk.
Glossophaga leachii	16.3458	-95.3547	DATASET
Glossophaga leachii	16.346	-91.986	Computarización de la Colección Nacional de mamíferos del Instituto de Biología, UNAM
Glossophaga leachii	16.4	-94	RECORDS
Glossophaga leachii	16.406	-91.34	1 records from this dataset included at time of download
Glossophaga leachii	16.406	-94.096	IDENTIFIER
Glossophaga leachii	16.407	-93.991	doi:10.15468/mrkdhg
Glossophaga leachii	16.411	-95.479	CITATION
Glossophaga leachii	16.4172	-95.3358	Cervantes Reza. F. A. 2005. Computarización de la Colección Nacional de mamíferos del Instituto de Biología, UNAM. Universidad Nacional Autónoma de México. Instituto de Biología. Bases de datos SNIB2010-CONABIO proyecto No. V043. México, D.F.
Glossophaga leachii	16.4181	-93.9869	DATASET
Glossophaga leachii	16.432	-94.099	Patrones de diversidad florística y faunística del área focal Ixcan, selva Lacandona, Chiapas. Mamíferos
Glossophaga leachii	16.447	-94.085	RECORDS
Glossophaga leachii	16.458	-94.088	87 records from this dataset included at time of download
Glossophaga leachii	16.468	-94	IDENTIFIER
Glossophaga leachii	16.47	-94.032	doi:10.15468/0c0gtw
Glossophaga leachii	16.474	-94.067	CITATION
Glossophaga leachii	16.4764	-94.0806	León Cortés, J. L. 2005. Patrones de diversidad florística y faunística del área focal Ixcan, selva Lacandona, Chiapas. El Colegio de la Frontera Sur. Unidad San Cristóbal de las Casas. Bases de datos SNIB2010-CONABIO. Mamíferos. Proyecto No. Y036. México, D.F.
Glossophaga leachii	16.5	-94.12	DATASET
Glossophaga leachii	16.556	-92.451	Computarización de las colecciones de vertebrados terrestres de la Escuela Nacional de Ciencias Biológicas, IPN - Fases 3
Glossophaga leachii	16.571	-94.18	RECORDS
Glossophaga leachii	16.577	-93.926	3 records from this dataset included at time of download
Glossophaga leachii	16.614	-95.019	IDENTIFIER
Glossophaga leachii	16.648	-93.762	doi:10.15468/57fvxh
Glossophaga leachii	16.687	-93.54	CITATION
Glossophaga leachii	16.712	-93.111	Lopéz-Vidal, J. C., Elizalde-Arellano, C., Campos-Rodríguez, J. I., Matías-Ferrer, N., González, N. y S. Murillo-Jiménez. 2008. Computarización de las colecciones de vertebrados terrestres de la Escuela Nacional de Ciencias Biológicas, IPN - Fases 2 y 3. Instituto Politécnico Nacional. Escuela Nacional de Ciencias Biológicas. Bases de datos SNIB2010-CONABIO. Fase 3. Proyecto No. CC002. México, D.…
Glossophaga leachii	16.719	-93.099	DATASET
Glossophaga leachii	16.727	-93.096	Deforestación y fragmentación del hábitat: consecuencias ecológicas sobre la fauna de mamíferos de la selva tropical estacional
Glossophaga leachii	16.73	-93.107	RECORDS
Glossophaga leachii	16.742	-93.117	1 records from this dataset included at time of download
Glossophaga leachii	16.789	-93.164	IDENTIFIER
Glossophaga leachii	16.796	-91.854	doi:10.15468/lbos6i
Glossophaga leachii	16.827	-99.805	CITATION
Glossophaga leachii	16.8272	-99.8047	Miranda, A. 1997. Deforestación y fragmentación del hábitat: consecuencias ecológicas sobre la fauna de mamíferos de la selva tropical estacional. Universidad Nacional Autónoma de México. Instituto de Ecología. Bases de datos SNIB2010-CONABIO proyecto No. B033. México, D.F.
Glossophaga leachii	16.835	-93.075	DATASET
Glossophaga leachii	16.836	-93.144	Sistematización de las colecciones científicas del Instituto de Historia Natural y Ecología, (IHNE) Chiapas
Glossophaga leachii	16.856	-93.039	RECORDS
Glossophaga leachii	16.866	-93.449	5 records from this dataset included at time of download
Glossophaga leachii	16.879	-93.456	IDENTIFIER
Glossophaga leachii	16.8917	-99.9192	doi:10.15468/z3ver6
Glossophaga leachii	16.9233	-97.9292	CITATION
Glossophaga leachii	16.95	-93.462	Escobar Ocampo, M. C., Morales Pérez, J. E., Hernández García, E., Guzmán Hernández, J., Riechers Pérez, A. y E. E. Espinoza Medinilla. 2006. Sistematización de las colecciones científicas del Instituto de Historia Natural y ecología, (IHNE) Chiapas. Instituto de Historia Natural y Ecología. Bases de datos SNIB2010-CONABIO. IHNE_Vertebrados proyectos No. V050, L018 y P060. México, D.F.
Glossophaga leachii	16.95	-93.4619	DATASET
Glossophaga leachii	16.951	-92.112	Computarización de las colecciones de vertebrados terrestres de la Escuela Nacional de Ciencias Biológicas, IPN - Fases 2
Glossophaga leachii	16.9672	-97.9292	RECORDS
Glossophaga leachii	16.982	-93.765	2 records from this dataset included at time of download
Glossophaga leachii	17.026	-93.474	IDENTIFIER
Glossophaga leachii	17.0289	-94.9011	doi:10.15468/wh690q
Glossophaga leachii	17.029	-94.901	CITATION
Glossophaga leachii	17.038	-99.934	Lopéz-Vidal, J. C., Elizalde-Arellano, C., Campos-Rodríguez, J. I., Matías-Ferrer, N., González, N. y S. Murillo-Jiménez. 2008. Computarización de las colecciones de vertebrados terrestres de la Escuela Nacional de Ciencias Biológicas, IPN - Fases 2 y 3. Instituto Politécnico Nacional. Escuela Nacional de Ciencias Biológicas. Bases de datos SNIB2010-CONABIO. Fase 2. Proyecto No. CC002. México, D.…
Glossophaga leachii	17.081	-99.932	DATASET
Glossophaga leachii	17.128	-99.523	Vertebrados terrestres del Corredor Biológico Sierra Madre del Sur, Chiapas, México
Glossophaga leachii	17.143	-99.523	RECORDS
Glossophaga leachii	17.2078	-100.615	2 records from this dataset included at time of download
Glossophaga leachii	17.2078	-100.644	IDENTIFIER
Glossophaga leachii	17.208	-100.644	doi:10.15468/tabk3l
Glossophaga leachii	17.2208	-100.63	CITATION
Glossophaga leachii	17.221	-100.63	Morales Pérez, J. E. 2005. Vertebrados terrestres del Corredor Biológico Sierra Madre del Sur, Chiapas, México. Instituto de Historia Natural y Ecología. Dirección de Investigación Miguel Álvarez del Toro. Bases de datos SNIB2010-CONABIO proyecto No. Y021. México, D.F.
Glossophaga leachii	17.261	-92.119	DATASET
Glossophaga leachii	17.29	-99.48	Vertebrados terrestres del parque nacional Cañón del Sumidero, Chiapas, México
Glossophaga leachii	17.328	-99.468	RECORDS
Glossophaga leachii	17.346	-93.017	1 records from this dataset included at time of download
Glossophaga leachii	17.3606	-99.4672	IDENTIFIER
Glossophaga leachii	17.361	-99.467	doi:10.15468/i1kg4h
Glossophaga leachii	17.37	-93.014	CITATION
Glossophaga leachii	17.401	-100.591	Altamirano González Ortega, M. A., Guzmán Hernández, J., Luna Reyes, R., Riechers Pérez, A. y R. Vidal López. 2007. Vertebrados terrestres del parque nacional Cañón del Sumidero, Chiapas, México. Instituto de Historia Natural y Ecología. Dirección de Investigación Bases de datos SNIB2010-CONABIO proyecto No.BK003. México, D.F.
Glossophaga leachii	17.4014	-100.591	DATASET
Glossophaga leachii	17.403	-99.466	Actualización y enriquecimiento de las bases de datos del proyecto de evaluación y análisis geográfico de la diversidad faunística de Chiapas
Glossophaga leachii	17.4033	-99.4661	RECORDS
Glossophaga leachii	17.426	-99.147	17 records from this dataset included at time of download
Glossophaga leachii	17.454	-100.631	IDENTIFIER
Glossophaga leachii	17.4542	-100.631	doi:10.15468/kndvje
Glossophaga leachii	17.471	-93.104	CITATION
Glossophaga leachii	17.4728	-101.202	Muñoz Alonso, L. A. y I. J. March Mifsut. 2003. Actualización y enriquecimiento de las bases de datos del proyecto de evaluación y análisis geográfico de la diversidad faunística de Chiapas. El Colegio de la Frontera Sur. Bases de datos SNIB2010-CONABIO proyectos No. U014 y P132. México, D.F.
Glossophaga leachii	17.473	-101.202	DATASET
Glossophaga leachii	17.483	-92.046	Mamíferos de los Parques Nacionales Lagunas de Montebello y Palenque, Chiapas
Glossophaga leachii	17.483	-92.033	RECORDS
Glossophaga leachii	17.485	-92.621	2 records from this dataset included at time of download
Glossophaga leachii	17.491	-92.027	IDENTIFIER
Glossophaga leachii	17.492	-92.032	doi:10.15468/g811qi
Glossophaga leachii	17.547	-93.116	CITATION
Glossophaga leachii	17.58	-92.917	Horváth, A. 2008. Mamíferos de los Parques Nacionales Lagunas de Montebello y Palenque, Chiapas. El Colegio de la Frontera Sur. Unidad San Cristóbal de las Casas. Bases de datos SNIB2010-CONABIO. Proyecto No. BK047. México, D.F.
Glossophaga leachii	17.58	-92.9169	DATASET
Glossophaga leachii	17.602	-96.484	Colección Mastozoológica de la Universidad Industrial de Santander
Glossophaga leachii	17.6219	-92.4953	RECORDS
Glossophaga leachii	17.631	-96.34	1 records from this dataset included at time of download
Glossophaga leachii	17.632	-96.346	IDENTIFIER
Glossophaga leachii	17.6356	-101.575	doi:10.15468/ttvovo
Glossophaga leachii	17.6508	-96.9167	CITATION
Glossophaga leachii	17.651	-96.917	Escuela de Biología, Universidad Industrial de Santander, 2014. Colección Mastozoológica de la Universidad Industrial de Santander. 728 registros, aportados por Gregorio Moreno (proveedor de contenidos) y Mauricio Torres (procesador, custodio, proveedor de metadatos, publicador, editor), En línea,http://ipt.sibcolombia.net/sib/resource.do?r=uis-003-mz, publicado el 11/09/2014 (actualizado el 03/0…
Glossophaga leachii	17.66	-96.342	DATASET
Glossophaga leachii	17.705	-99.544	LSUMZ Mammals Collection
Glossophaga leachii	17.7086	-101.623	RECORDS
Glossophaga leachii	17.709	-101.622	4 records from this dataset included at time of download
Glossophaga leachii	17.731	-96.295	IDENTIFIER
Glossophaga leachii	17.7358	-95.1325	doi:10.15468/wxiqf6
Glossophaga leachii	17.759	-96.319	CITATION
Glossophaga leachii	17.799	-96.96	LSUMZ Mammals Collection
Glossophaga leachii	17.808	-99.85	DATASET
Glossophaga leachii	17.818	-96.959	Database Schema for UC Davis Wildlife museum
Glossophaga leachii	17.823	-99.865	RECORDS
Glossophaga leachii	17.986	-102.073	1 records from this dataset included at time of download
Glossophaga leachii	17.9985	-102.346	IDENTIFIER
Glossophaga leachii	18	-93.6281	doi:10.15468/xccjns
Glossophaga leachii	18	-102	CITATION
Glossophaga leachii	18.001	-102.008	University of California, Davis Wildlife and Fisheries Museum
Glossophaga leachii	18.0392	-102.542	DATASET
Glossophaga leachii	18.0536	-93.8783	FHSM Mammals Collection
Glossophaga leachii	18.054	-93.878	RECORDS
Glossophaga leachii	18.1883	-91.1119	8 records from this dataset included at time of download
Glossophaga leachii	18.24	-99.661	IDENTIFIER
Glossophaga leachii	18.315	-99.93	doi:10.15468/7trvzo
Glossophaga leachii	18.3153	-99.93	CITATION
Glossophaga leachii	18.3153	-99.8158	Fort Hays Sternberg Museum Mammal Collection (FHSM-M)
Glossophaga leachii	18.3669	-99.7114
Glossophaga leachii	18.367	-99.711
Glossophaga leachii	18.3717	-98.7042
Glossophaga leachii	18.372	-98.704
Glossophaga leachii	18.39	-99.9
Glossophaga leachii	18.3978	-99.8731
Glossophaga leachii	18.398	-99.873
Glossophaga leachii	18.4058	-99.8731
Glossophaga leachii	18.406	-99.873
Glossophaga leachii	18.4189	-98.6944
Glossophaga leachii	18.419	-98.694
Glossophaga leachii	18.425	-95.1958
Glossophaga leachii	18.425	-95.196
Glossophaga leachii	18.4258	-99.8458
Glossophaga leachii	18.426	-99.846
Glossophaga leachii	18.43	-99.92
Glossophaga leachii	18.4319	-99.9272
Glossophaga leachii	18.432	-99.927
Glossophaga leachii	18.468	-99.919
Glossophaga leachii	18.48	-99.88
Glossophaga leachii	18.542	-100.126
Glossophaga leachii	18.583	-95.069
Glossophaga leachii	18.5875	-98.0611
Glossophaga leachii	18.588	-98.061
Glossophaga leachii	18.5914	-99.2692
Glossophaga leachii	18.6008	-99.5431
Glossophaga leachii	18.602	-99.26
Glossophaga leachii	18.6097	-98.075
Glossophaga leachii	18.61	-98.075
Glossophaga leachii	18.62	-99.27
Glossophaga leachii	18.6272	-99.3275
Glossophaga leachii	18.6828	-98.7719
Glossophaga leachii	18.683	-99.511
Glossophaga leachii	18.7656	-99.2397
Glossophaga leachii	18.789	-99.298
Glossophaga leachii	18.8028	-99.7117
Glossophaga leachii	18.803	-99.712
Glossophaga leachii	18.8117	-98.9547
Glossophaga leachii	18.822	-100.148
Glossophaga leachii	18.847	-98.927
Glossophaga leachii	18.892	-98.729
Glossophaga leachii	18.9064	-98.9703
Glossophaga leachii	18.908	-99.036
Glossophaga leachii	18.918	-99.159
Glossophaga leachii	18.936	-98.97
Glossophaga leachii	18.9556	-98.9811
Glossophaga leachii	18.956	-98.981
Glossophaga leachii	19.943	-97.31
Glossophaga leachii	19.9431	-97.3097
Glossophaga leachii	19.9639	-97.2833
Glossophaga leachii	19.964	-97.283
Glossophaga leachii	19.9917	-97.2708
Glossophaga leachii	19.992	-97.271
Glossophaga leachii	20.029	-97.529
Glossophaga leachii	20.0292	-97.5292
Glossophaga leachii	20.7008	-99.4217
Glossophaga leachii	20.701	-99.422
Glossophaga leachii	20.8018	-105.131
Glossophaga leachii	21.437	-105.065
Glossophaga leachii	21.4819	-105.2
Glossophaga leachii	27.0181	-108.928
Glossophaga leachii	27.0375	-109.01
Glossophaga leachii	27.0375	-109.013
Glossophaga leachii	27.0587	-109.003
Glossophaga longirostris	8.5667	-67.5833	LSUMZ Mammals Collection doi:10.15468/wxiqf6
Glossophaga longirostris	10.717	-61.283	Natural History Museum of Los Angeles County: LACM Vertebrate Collection doi:10.15468/77rmwd
Glossophaga longirostris	12.0229	-72.15	Senckenberg: Collection Mammalia SMF doi:10.15468/igaciv
Glossophaga longirostris	10.2418	-73.4268	MNHN - Museum national d'Histoire naturelle: Mammals collection (ZM) of the Muséum national d'Histoire naturelle (MNHN - Paris) doi:10.15468/j0xw9i
Glossophaga longirostris	10.4	-73.175	UMMZ Mammal Collection doi:10.15468/dx3rcj
Glossophaga longirostris	7.75	-68.83	Varied sources. Individual references may be obtained from website (paleodb.org) doi:10.15468/2durgn
Glossophaga longirostris	-1.567	-80.717	Conservation International: Rapid Assessment Program (RAP) Biodiversity Survey Database doi:10.15468/tsrjm0
Glossophaga longirostris	-0.033	-79.967	Biodiversity Research and Teaching Collections, Department of Wildlife and Fisheries Sciences, Texas A&M University, College Station, TX, USA. doi:10.15468/szomia
Glossophaga longirostris	3.25	-59.25	iNaturalist.org: iNaturalist research-grade observations doi:10.15468/ab3s5x
Glossophaga longirostris	-2.567	-79.35	European Molecular Biology Laboratory (EMBL): Geographically tagged INSDC sequences doi:10.15468/cndomv
Glossophaga longirostris	10.664	-74.447	Biological Station of Doñana (CSIC): Estacion Biologica Donana - CSIC, Mammal Collection doi:10.15468/fwrsxr
Glossophaga longirostris	10.6253	-74.2959	ISAGEN S.A. (2008). Registros biológicos de especies de fauna vertebrada terrestre en la central hidroeléctrica Miel I. 2413 Registros, aportados por Pérez C. (Publicador, Creador del Recurso, Proveedor de los Metadatos), Muñoz-Escobar E (Proveedor de Contenido), Gallo SM (Proveedor de Contenido), Peña AF (Proveedor de Contenido), Vargas AF (Proveedor de Contenido), Zapata-Escobar C (Proveedor de…
Glossophaga longirostris	10.6553	-74.5327	Royal Ontario Museum: Mammalogy Collection - Royal Ontario Museum doi:10.15468/2rlrvh
Glossophaga longirostris	11.2999	-73.9115	Universidad de Nariño (2012 - ). Mamíferos voladores y no voladores del suroccidente colombiano. 424 Registros, aportados por Calderón-Leyton JJ (Publicador, Proveedor de los Metadatos, Proveedor de Contenido), En línea, http://ipt.sibcolombia.net/sib/resource.do?r=amiferos_suroccidente_colombiano, Versión 2 (última modificación en 29/11/2012), http://ipt.sibcolombia.net/sib/resource.do?r=amifero…
Glossophaga longirostris	11.3277	-74.1107	TTU Mammals Collection doi:10.15468/yocqyp
Glossophaga longirostris	11.3213	-74.0529	Field Museum: Field Museum of Natural History (Zoology) Mammal Collection doi:10.15468/n4zgxw
Glossophaga longirostris	12.1167	-61.6667	UNSM doi:10.15468/f2i1kv
Glossophaga longirostris	10.6667	-71.6167	National Museum of Natural History, Smithsonian Institution: NMNH occurrence DwC-A doi:10.15468/dipjcr
Glossophaga longirostris	7.86667	-65.55	Ruedi M. Mammals housed at MHNG, Geneva. Muséum d'histoire naturelle de la Ville de Genève doi:10.15468/lwu4fj
Glossophaga longirostris	10.4	-61.3667	Instituto de Investigación de Recursos Biológicos Alexander von Humboldt. 2012. Mamíferos de la colección del Instituto Alexander von Humboldt. Instituto de Investigación de Recursos Biológicos Alexander von Humboldt, Villa de Leyva, Colombia, http://ipt.sibcolombia.net/iavh/resource.do?r=mamiferos_iavh doi:10.15468/rnk0vw
Glossophaga longirostris	10.9833	-74.8	Universidad Tecnológica del Chocó (2014). Colección Teriológica y Ornitológica de la Universidad Tecnológica del Chocó,1200 registros, aportados por Jimenez-Ortega A,M. ( contacto del recurso), Rios-Medina, O (contacto del recurso, proveedor de los metadatos), En línea, http://itp.sibcolombia.net/sib/resource.do?r=utch-005 publicado el 07/07/2014, http://itp.sibcolombia.net/sib/resource.do?r=utch…
Glossophaga longirostris	10.3333	-75.4947	Natural History Museum (2015): Collection specimens data.nhm.ac.uk., http://dx.doi.org/10.5519/0002965 doi:10.5519/0002965
Glossophaga longirostris	13.16	-61.16	Escuela de Biología, Universidad Industrial de Santander, 2014. Colección Mastozoológica de la Universidad Industrial de Santander. 728 registros, aportados por Gregorio Moreno (proveedor de contenidos) y Mauricio Torres (procesador, custodio, proveedor de metadatos, publicador, editor), En línea,http://ipt.sibcolombia.net/sib/resource.do?r=uis-003-mz, publicado el 11/09/2014 (actualizado el 03/0…
Glossophaga longirostris	13.151	-61.1792	University of Washington Burke Museum Mammalogy Collection doi:10.15468/qziy3w
Glossophaga longirostris	12.06	-61.7	Division of Mammals, Museum of Southwestern Biology (MSB) doi:10.15468/oirgxw
Glossophaga longirostris	12.09	-61.74	Royal Belgian Institute of Natural Sciences: RBINS collections doi:10.15468/qxy4mc
Glossophaga longirostris	12.05	-61.74	CSIRO: Australian National Wildlife Collection provider for OZCAM doi:10.15468/gscnac
Glossophaga longirostris	11.02	-64.29	KU Mammal Collection doi:10.15468/a3woj7
Glossophaga longirostris	10.98	-63.88	Museum of Comparative Zoology, Harvard University: Museum of Comparative Zoology, Harvard University doi:10.15468/p5rupv
Glossophaga longirostris	10.44	-63.74	Pontificia Universidad Javeriana (2015-). Colección de mamíferos del Museo de Historia Natural de la Pontificia Universidad Javeriana, 1.808 registros, En línea, http://ipt.sibcolombia.net/sib/resource.do?r=puj-009-mamiferos, versión 1.0 ( actualizado el 22/06/2015)., http://ipt.sibcolombia.net/sib/resource.do?r=puj-009-mamiferos doi:10.15468/5ofbch
Glossophaga longirostris	10.39	-64.23	Sam Noble Oklahoma Museum of Natural History: Mammals Specimens doi:10.15468/fmuion
Glossophaga longirostris	10.48	-63.55	SysTax: SysTax - Zoological Collections doi:10.15468/zyqkbl
Glossophaga longirostris	13.211	-61.2492	AMNH Mammal Collection doi:10.15468/wu3poe
Glossophaga longirostris	12.05	-61.73	Instituto de Ciencias Naturales: Instituto de ciencias naturales doi:10.15468/ddtrfz
Glossophaga longirostris	12	-61.78	CNMA, Portal UNIBIO, Instituto de Biología, Universidad Nacional Autónoma de México, http://www.unibio.unam.mx consultada el dd/mm/yy. doi:10.15468/rchosl
Glossophaga longirostris	5.56942	-74.8717	Museum of Vertebrate Zoology (MVZ), University of California, Berkeley doi:10.15468/uwudf9
Glossophaga longirostris	5.56672	-74.879	Naturalis Biodiversity Center: Naturalis Biodiversity Center (NL) - Mammalia doi:10.15468/d7gugd
Glossophaga longirostris	3.21667	-75.1668
Glossophaga longirostris	10.65	-61.5167
Glossophaga longirostris	5.9697	-62.5394
Glossophaga longirostris	4.9166	-76.15
Glossophaga longirostris	11.2333	-74.1167
Glossophaga longirostris	12.1847	-68.9583
Glossophaga longirostris	9.528	-75.58
Glossophaga longirostris	11.2472	-74.2017
Glossophaga longirostris	4.3031	-74.8008
Glossophaga longirostris	6.82	-63.48
Glossophaga longirostris	11.3	-60.53
Glossophaga longirostris	11.32	-60.55
Glossophaga longirostris	6.55	-67.22
Glossophaga longirostris	6.2	-67.45
Glossophaga longirostris	7.5	-65.78
Glossophaga longirostris	5.3	-66.22
Glossophaga longirostris	5.5	-67.62
Glossophaga longirostris	7.52	-67.4
Glossophaga longirostris	5.45	-67.62
Glossophaga longirostris	5.55	-67.6
Glossophaga longirostris	6.52	-67.77
Glossophaga longirostris	11.17	-70.62
Glossophaga longirostris	9.52	-70.58
Glossophaga longirostris	9.53	-70.67
Glossophaga longirostris	11.63	-71.83
Glossophaga longirostris	11.65	-71.92
Glossophaga longirostris	11.68	-71.92
Glossophaga longirostris	11.65	-71.87
Glossophaga longirostris	11.82	-70.1
Glossophaga longirostris	11.83	-69.98
Glossophaga longirostris	11.82	-69.97
Glossophaga longirostris	11.12	-70.77
Glossophaga longirostris	9.02	-67.43
Glossophaga longirostris	10.32	-65.97
Glossophaga longirostris	8.87	-67.38
Glossophaga longirostris	5.4	-67.65
Glossophaga longirostris	9.88	-69.78
Glossophaga longirostris	11.02	-63.85
Glossophaga longirostris	5.1	-67.75
Glossophaga longirostris	10.47	-70.8
Glossophaga longirostris	11.67	-71.92
Glossophaga longirostris	11.05	-63.85
Glossophaga longirostris	8.82	-67.37
Glossophaga longirostris	11.33	-68.7
Glossophaga longirostris	9.38	-67.57
Glossophaga longirostris	11	-63.87
Glossophaga longirostris	5.35	-66.18
Glossophaga longirostris	10.98	-64.13
Glossophaga longirostris	10.58	-68.25
Glossophaga longirostris	10.4	-67.77
Glossophaga longirostris	11.05	-63.87
Glossophaga longirostris	10.03	-69.43
Glossophaga longirostris	9.6	-67.45
Glossophaga longirostris	11.02	-63.95
Glossophaga longirostris	10.63	-62.25
Glossophaga longirostris	10.43	-64.03
Glossophaga longirostris	11.07	-63.93
Glossophaga longirostris	8.93	-67.43
Glossophaga longirostris	11	-64
Glossophaga longirostris	3.82556	-76.5253
Glossophaga longirostris	2.9061	-59.5167
Glossophaga longirostris	2.83333	-58.7929
Glossophaga longirostris	10.9639	-74.7964
Glossophaga longirostris	2.83333	-59.5167
Glossophaga longirostris	2.83333	-58.9377
Glossophaga longirostris	2.83333	-58.7929
Glossophaga longirostris	10.683	-74.7964
Glossophaga longirostris	2.87699	-59.5167
Glossophaga longirostris	2.58333	-59.9333
Glossophaga longirostris	2.86667	-59.5333
Glossophaga longirostris	2.56667	-59.4667
Glossophaga longirostris	2.96667	-59.0333
Glossophaga longirostris	3	-59.5167
Glossophaga longirostris	2.93333	-59.4833
Glossophaga longirostris	2.47313	-59.8749
Glossophaga longirostris	2.83333	-59.2272
Glossophaga longirostris	2.83333	-59.0824
Glossophaga longirostris	2.51666	-59.25
Glossophaga longirostris	12.0333	-61.7333
Glossophaga longirostris	12.0167	-61.7167
Glossophaga longirostris	12.0833	-61.7333
Glossophaga longirostris	12.1333	-61.6167
Glossophaga longirostris	13.25	-61.2
Glossophaga longirostris	13.2	-61.25
Glossophaga longirostris	13.2	-61.2333
Glossophaga longirostris	13.1667	-61.2167
Glossophaga longirostris	13.25	-61.25
Glossophaga longirostris	2.35	-59.7167
Glossophaga longirostris	12.1833	-71.2833
Glossophaga longirostris	4.30306	-74.8008
Glossophaga longirostris	6.18778	-67.4731
Glossophaga longirostris	2.86667	-59.2833
Glossophaga longirostris	3.3	-58.75
Glossophaga longirostris	3.15	-59.9
Glossophaga longirostris	2.91687	-59.3161
Glossophaga longirostris	3.33333	-59.8
Glossophaga longirostris	2.88333	-59.3333
Glossophaga longirostris	2.5	-59
Glossophaga longirostris	2.7	-59.5167
Glossophaga longirostris	2.28333	-59.7333
Glossophaga longirostris	2.6	-59.4167
Glossophaga longirostris	2.91667	-59.0833
Glossophaga longirostris	2.43333	-59.8167
Glossophaga longirostris	2.63333	-59.4667
Glossophaga longirostris	2.75	-59.1667
Glossophaga longirostris	2.9	-59.3167
Glossophaga longirostris	2.61054	-60.0516
Glossophaga longirostris	2.78333	-59.8667
Glossophaga longirostris	5.06667	-59.5333
Glossophaga longirostris	2.46667	-59.8833
Glossophaga longirostris	6.31667	-60.2667
Glossophaga longirostris	2.81666	-59.1333
Glossophaga longirostris	2.67896	-59.6702
Glossophaga longirostris	3.38333	-59.8
Glossophaga longirostris	5.36667	-57.3167
Glossophaga longirostris	6.05	-67.4167
Glossophaga longirostris	7.56667	-65.8667
Glossophaga longirostris	9.4	-66.4667
Glossophaga longirostris	12.4	-71.55
Glossophaga longirostris	11.2268	-60.6517
Glossophaga longirostris	12.0551	-61.7448
Glossophaga longirostris	8.52647	-67.4333
Glossophaga longirostris	12.0333	-61.7167
Glossophaga longirostris	12.0667	-61.7121
Glossophaga longirostris	12.1099	-61.7379
Glossophaga longirostris	11.1833	-60.7833
Glossophaga longirostris	10.6915	-61.2833
Glossophaga longirostris	13.3615	-61.1355
Glossophaga longirostris	13.3696	-61.1492
Glossophaga longirostris	13.1995	-61.1924
Glossophaga longirostris	13.323	-61.167
Glossophaga longirostris	13.2718	-61.1285
Glossophaga longirostris	13.2774	-61.1478
Glossophaga longirostris	13.3167	-61.1526
Glossophaga longirostris	13.1713	-61.1541
Glossophaga longirostris	13.2662	-61.2227
Glossophaga longirostris	13.263	-61.2265
Glossophaga longirostris	13.2099	-61.2144
Glossophaga longirostris	13.3704	-61.1934
Glossophaga longirostris	13.308	-61.2077
Glossophaga longirostris	13.2642	-61.2238
Glossophaga longirostris	13.1883	-61.2158
Glossophaga longirostris	13.2484	-61.2605
Glossophaga longirostris	13.2362	-61.1646
Glossophaga longirostris	13.2085	-61.189
Glossophaga longirostris	13.3755	-61.1683
Glossophaga longirostris	13.2217	-61.1785
Glossophaga longirostris	13.2163	-61.2148
Glossophaga longirostris	13.2223	-61.2121
Glossophaga longirostris	13.1654	-61.228
Glossophaga longirostris	13.1696	-61.1703
Glossophaga longirostris	13.2482	-61.2089
Glossophaga longirostris	13.2484	-61.2692
Glossophaga longirostris	13.1466	-61.2119
Glossophaga longirostris	13.1868	-61.2186
Glossophaga longirostris	5.04611	-77.305
Glossophaga longirostris	3.33333	-75.1833
Glossophaga longirostris	3.38	-59.8
Glossophaga longirostris	9.4	-66.47
Glossophaga longirostris	6.05	-67.42
Glossophaga longirostris	7.57	-65.87
Glossophaga longirostris	2.82	-59.53
Glossophaga longirostris	2.49	-59.48
Glossophaga longirostris	5.36714	-77.3384
Glossophaga longirostris	10.1667	-61.0833
Choeronycteris mexicana	27.024	-102.093	Altamirano González Ortega, M. A., Guzmán Hernández, J., Luna Reyes, R., Riechers Pérez, A. y R. Vidal López. 2007. Vertebrados terrestres del parque nacional Cañón del Sumidero, Chiapas, México. Instituto de Historia Natural y Ecología. Dirección de Investigación Bases de datos SNIB2010-CONABIO proyecto No.BK003. México, D.F.
Choeronycteris mexicana	27.0292	-101.708	Western New Mexico University Mammal Collection
Choeronycteris mexicana	27.636	-113.719	LSUMZ Mammals Collection
Choeronycteris mexicana	27.6	-113.017	California Academy of Sciences: CAS Mammalogy (MAM)
Choeronycteris mexicana	27.9598	-111.04	Natural History Museum of Los Angeles County: LACM Vertebrate Collection
Choeronycteris mexicana	34.2785	-119.274	Senckenberg: Collection Mammalia SMF
Choeronycteris mexicana	31.88	-109.2	University of California, Davis Wildlife and Fisheries Museum
Choeronycteris mexicana	31.92	-109.14	UMMZ Mammal Collection
Choeronycteris mexicana	31.9482	-109.225	López Vidal, J. C. 2006. Computarización de las colecciones de vertebrados terrestres de la Escuela Nacional de Ciencias Biológicas, IPN Fase 1: Estado de México, Hidalgo, San Luis Potosí y Tlaxcala. Instituto Politécnico Nacional. Escuela Nacional de Ciencias Biológicas. Bases de datos SNIB2010-CONABIO. Proyecto No. BC004. México, D.F.
Choeronycteris mexicana	31.9503	-109.218	García Mendoza, D. F., López González, C. y R. Muñiz Martínez. 2009. Computarización de la Colección Regional Durango (Mammalia). Instituto Politécnico Nacional. Centro Interdisciplinario de Investigación para el Desarrollo Integral Regional Durango. Bases de datos SNIB2010-CONABIO proyecto No. DC015. México. D. F.
Choeronycteris mexicana	28.97	-114.115	Biodiversity Research and Teaching Collections, Department of Wildlife and Fisheries Sciences, Texas A&M University, College Station, TX, USA.
Choeronycteris mexicana	29.0047	-109.732	iNaturalist.org: iNaturalist research-grade observations
Choeronycteris mexicana	32.9628	-117.035	Cervantes Reza. F. A. 2005. Computarización de la Colección Nacional de mamíferos del Instituto de Biología, UNAM. Universidad Nacional Autónoma de México. Instituto de Biología. Bases de datos SNIB2010-CONABIO proyecto No. V043. México, D.F.
Choeronycteris mexicana	18.412	-97.293	Magaña Cota, G. E. 2004. Colección científica del Museo de Historia Natural Alfredo Dugès. Universidad de Guanajuato. Bases de datos SNIB2010-CONABIO. Proyecto No. V002. México, D.F.
Choeronycteris mexicana	18.433	-97.202	Yale Peabody Museum, (c) 2009. Specimen data records available through distributed digital resources.
Choeronycteris mexicana	18.443	-99.973	New Mexico Museum of Natural History and Science
Choeronycteris mexicana	18.506	-99.796	Colección de Mamíferos del Museo de Zoología 'Alfonso L . Herrera', México (MZFC, UNAM)
[truncated: 5,152 more rows]
